# Supplementary material for: Dimethyl 3,3′-(phenyl­methyl­ene)bis­(1H-indole-2-carboxyl­ate)
Source: Acta Crystallogr Sect E Struct Rep Online. 2013 Sep 7;69(Pt 10):o1516. doi: 10.1107/S1600536813024471 (PMC3790385; doi:10.1107/S1600536813024471)
Supplement: Supplementary file 1 [file e-69-o1516-sup1.cif]

##############################################################################
#                                                                            #
# This CIF contains the data in a paper accepted for publication in          #
# Acta Crystallographica Section E. It conforms to the requirements of       #
# Notes for Authors for Acta Crystallographica Section E, and has been       #
# peer reviewed under the auspices of the IUCr Commission on Journals.       #
#                                                                            #
# Full details of the Crystallographic Information File format               #
# are given in the paper "The Crystallographic Information File (CIF):       #
# a New Standard Archive File for Crystallography" by S. R. Hall, F. H.      #
# Allen and I. D. Brown [Acta Cryst. (1991), A47, 655-685].                  #
#                                                                            #
# The current version of the core CIF dictionary is obtainable from          #
# ftp://ftp.iucr.org/pub/cif_core.dic.                                       #
#                                                                            #
# Software is freely available for graphical display of the structure(s)     #
# in this CIF. For information consult the CIF software page                 #
# http://www.iucr.org/resources/cif/software.                                #
#                                                                            #
# This file may be used for bona fide research purposes within the           #
# scientific community so long as proper attribution is given to the journal # 
# article from which it was obtained.                                        #
#                                                                            #
##############################################################################
data_I
_audit_creation_method     SHELXL-97
_chemical_name_systematic
;
Dimethyl 3,3'-(phenylmethylene)bis(1<i>H</i>-indole-2-carboxylate)
;
_chemical_name_common     ?
_chemical_formula_moiety     'C27 H22 N2 O4'
_chemical_formula_sum     'C27 H22 N2 O4'
_chemical_formula_iupac     'C27 H22 N2 O4'
_chemical_formula_weight     438.47
_chemical_melting_point     ?
_symmetry_cell_setting     monoclinic
_symmetry_space_group_name_H-M     'P 21/c'
_symmetry_space_group_name_Hall     '-P 2ybc'
loop_
    _symmetry_equiv_pos_as_xyz
    'x,y,z'
    '-x,1/2+y,1/2-z'
    '-x,-y,-z'
    'x,1/2-y,1/2+z'
_cell_length_a     13.604(3)
_cell_length_b     15.560(3)
_cell_length_c     11.274(2)
_cell_angle_alpha     90.00
_cell_angle_beta     112.66(3)
_cell_angle_gamma     90.00
_cell_volume     2202.2(8)
_cell_formula_units_Z     4
_cell_measurement_reflns_used     25
_cell_measurement_theta_min     9
_cell_measurement_theta_max     13
_cell_measurement_temperature     293(2)
_exptl_crystal_description     block
_exptl_crystal_colour     colorless
_exptl_crystal_size_max     0.30
_exptl_crystal_size_mid     0.20
_exptl_crystal_size_min     0.10
_exptl_crystal_density_diffrn     1.322
_exptl_crystal_density_meas     ?
_exptl_crystal_density_method     'not measured'
_exptl_crystal_F_000     920
_exptl_absorpt_coefficient_mu     0.090
_exptl_absorpt_correction_type     none
_exptl_absorpt_process_details     ?
_exptl_absorpt_correction_T_min     ?
_exptl_absorpt_correction_T_max     ?
_exptl_special_details     ?
_diffrn_ambient_temperature     293(2)
_diffrn_radiation_type     MoK\a
_diffrn_radiation_wavelength     0.71073
_diffrn_radiation_source     'fine-focus sealed tube'
_diffrn_radiation_monochromator     graphite
_diffrn_measurement_device_type     'Enraf--Nonis CAD-4'
_diffrn_measurement_method     \w/2\q
_diffrn_detector_area_resol_mean     ?
_diffrn_reflns_number     4196
_diffrn_reflns_av_R_equivalents     0.0281
_diffrn_reflns_av_sigmaI/netI     0.0736
_diffrn_reflns_theta_min     1.62
_diffrn_reflns_theta_max     25.38
_diffrn_reflns_theta_full     25.38
_diffrn_measured_fraction_theta_max     0.994
_diffrn_measured_fraction_theta_full     0.994
_diffrn_reflns_limit_h_min     -16
_diffrn_reflns_limit_h_max     0
_diffrn_reflns_limit_k_min     0
_diffrn_reflns_limit_k_max     18
_diffrn_reflns_limit_l_min     -12
_diffrn_reflns_limit_l_max     13
_diffrn_standards_number     3
_diffrn_standards_interval_count     200
_diffrn_standards_interval_time     .
_diffrn_standards_decay_%     1
_refine_special_details
;
Refinement of <i>F</i>^2^ against ALL reflections. The weighted <i>R</i>-factor
<i>wR</i> and goodness of fit <i>S</i> are based on <i>F</i>^2^, conventional
<i>R</i>-factors <i>R</i> are based on <i>F</i>, with <i>F</i> set to zero for
negative <i>F</i>^2^. The threshold expression of <i>F</i>^2^ >
\s(<i>F</i>^2^) is used only for calculating <i>R</i>-factors(gt) <i>etc</i>.
and is not relevant to the choice of reflections for refinement.
<i>R</i>-factors based on <i>F</i>^2^ are statistically about twice as large
as those based on <i>F</i>, and <i>R</i>- factors based on ALL data will be
even larger.
;
_reflns_number_total     4021
_reflns_number_gt     2322
_reflns_threshold_expression     I>2sigma(I)
_refine_ls_structure_factor_coef     Fsqd
_refine_ls_matrix_type     full
_refine_ls_R_factor_all     0.1213
_refine_ls_R_factor_gt     0.0617
_refine_ls_wR_factor_gt     0.1473
_refine_ls_wR_factor_ref     0.1809
_refine_ls_goodness_of_fit_ref     1.001
_refine_ls_restrained_S_all     1.001
_refine_ls_number_reflns     4021
_refine_ls_number_parameters     298
_refine_ls_number_restraints     0
_refine_ls_hydrogen_treatment     constr
_refine_ls_weighting_scheme     calc
_refine_ls_weighting_details
         'calc w=1/[\s^2^(Fo^2^)+(0.0880P)^2^+0.0000P] where P=(Fo^2^+2Fc^2^)/3'
_atom_sites_solution_hydrogens     geom
_atom_sites_solution_primary     direct
_atom_sites_solution_secondary     difmap
_refine_ls_shift/su_max     0.000
_refine_ls_shift/su_mean     0.000
_refine_diff_density_max     0.259
_refine_diff_density_min     -0.216
_refine_ls_extinction_method     none
_refine_ls_extinction_coef     ?
loop_
    _atom_type_symbol
    _atom_type_description
    _atom_type_scat_dispersion_real
    _atom_type_scat_dispersion_imag
    _atom_type_scat_source
    'C' 'C' 0.0033 0.0016
                         'International Tables Vol C Tables 4.2.6.8 and 6.1.1.4'
    'H' 'H' 0.0000 0.0000
                         'International Tables Vol C Tables 4.2.6.8 and 6.1.1.4'
    'N' 'N' 0.0061 0.0033
                         'International Tables Vol C Tables 4.2.6.8 and 6.1.1.4'
    'O' 'O' 0.0106 0.0060
                         'International Tables Vol C Tables 4.2.6.8 and 6.1.1.4'
_computing_data_collection     'CAD-4 EXPRESS (Enraf--Nonius, 1994)'
_computing_cell_refinement     'CAD-4 EXPRESS (Enraf--Nonius, 1994)'
_computing_data_reduction     'XCAD4 (Harms & Wocadlo,1995)'
_computing_structure_solution     'SHELXTL (Sheldrick, 2008)'
_computing_structure_refinement     'SHELXTL (Sheldrick, 2008)'
_computing_molecular_graphics     'SHELXTL (Sheldrick, 2008)'
_computing_publication_material     'SHELXTL (Sheldrick, 2008)'
loop_
    _atom_site_type_symbol
    _atom_site_label
    _atom_site_fract_x
    _atom_site_fract_y
    _atom_site_fract_z
    _atom_site_U_iso_or_equiv
    _atom_site_adp_type
    _atom_site_calc_flag
    _atom_site_refinement_flags
    _atom_site_occupancy
    _atom_site_symmetry_multiplicity
    _atom_site_disorder_assembly
    _atom_site_disorder_group
    O O1 0.52156(18) -0.10234(15) 0.9162(2) 0.0504(7) Uani d . 1 1 . .
    N N1 0.3221(2) -0.07271(18) 0.8973(3) 0.0470(8) Uani d . 1 1 . .
    H H1A 0.3563 -0.1099 0.9548 0.056 Uiso calc R 1 1 . .
    C C1 0.3029(2) 0.08122(19) 0.6386(3) 0.0351(7) Uani d . 1 1 . .
    H H1B 0.3709 0.1108 0.6826 0.042 Uiso calc R 1 1 . .
    O O2 0.52350(18) 0.01567(15) 0.8016(2) 0.0478(6) Uani d . 1 1 . .
    N N2 0.3660(2) -0.00463(17) 0.3694(3) 0.0422(7) Uani d . 1 1 . .
    H H2A 0.3961 -0.0012 0.3150 0.051 Uiso calc R 1 1 . .
    C C2 0.2866(3) 0.0248(2) 0.7391(3) 0.0371(8) Uani d . 1 1 . .
    O O3 0.4526(2) 0.18689(16) 0.5589(3) 0.0593(7) Uani d . 1 1 . .
    C C3 0.1909(3) 0.0105(2) 0.7638(3) 0.0377(8) Uani d . 1 1 . .
    O O4 0.46982(19) 0.14311(15) 0.3787(2) 0.0502(6) Uani d . 1 1 . .
    C C4 0.0870(3) 0.0436(2) 0.7147(3) 0.0456(9) Uani d . 1 1 . .
    H H4A 0.0657 0.0822 0.6464 0.055 Uiso calc R 1 1 . .
    C C5 0.0171(3) 0.0181(2) 0.7694(4) 0.0539(10) Uani d . 1 1 . .
    H H5A -0.0517 0.0403 0.7376 0.065 Uiso calc R 1 1 . .
    C C6 0.0467(3) -0.0403(2) 0.8713(4) 0.0545(10) Uani d . 1 1 . .
    H H6A -0.0024 -0.0558 0.9064 0.065 Uiso calc R 1 1 . .
    C C7 0.1462(3) -0.0749(2) 0.9201(4) 0.0533(10) Uani d . 1 1 . .
    H H7A 0.1659 -0.1139 0.9878 0.064 Uiso calc R 1 1 . .
    C C8 0.2178(3) -0.0499(2) 0.8649(3) 0.0411(8) Uani d . 1 1 . .
    C C9 0.3638(3) -0.0263(2) 0.8228(3) 0.0397(8) Uani d . 1 1 . .
    C C10 0.4765(3) -0.0341(2) 0.8434(3) 0.0417(8) Uani d . 1 1 . .
    C C11 0.6316(3) -0.1198(2) 0.9398(4) 0.0545(10) Uani d . 1 1 . .
    H H11A 0.6544 -0.1702 0.9924 0.082 Uiso calc R 1 1 . .
    H H11B 0.6746 -0.0717 0.9832 0.082 Uiso calc R 1 1 . .
    H H11C 0.6390 -0.1290 0.8595 0.082 Uiso calc R 1 1 . .
    C C12 0.3159(2) 0.02960(19) 0.5322(3) 0.0346(7) Uani d . 1 1 . .
    C C13 0.2685(2) -0.0511(2) 0.4786(3) 0.0373(8) Uani d . 1 1 . .
    C C14 0.1994(3) -0.1099(2) 0.5024(3) 0.0462(9) Uani d . 1 1 . .
    H H14A 0.1743 -0.0993 0.5669 0.055 Uiso calc R 1 1 . .
    C C15 0.1699(3) -0.1824(2) 0.4296(4) 0.0556(10) Uani d . 1 1 . .
    H H15A 0.1243 -0.2211 0.4454 0.067 Uiso calc R 1 1 . .
    C C16 0.2062(3) -0.2005(2) 0.3313(4) 0.0570(10) Uani d . 1 1 . .
    H H16A 0.1843 -0.2506 0.2833 0.068 Uiso calc R 1 1 . .
    C C17 0.2733(3) -0.1452(2) 0.3054(3) 0.0485(9) Uani d . 1 1 . .
    H H17A 0.2985 -0.1573 0.2413 0.058 Uiso calc R 1 1 . .
    C C18 0.3028(2) -0.0704(2) 0.3775(3) 0.0402(8) Uani d . 1 1 . .
    C C19 0.3741(2) 0.0555(2) 0.4624(3) 0.0360(7) Uani d . 1 1 . .
    C C20 0.4351(3) 0.1350(2) 0.4750(3) 0.0394(8) Uani d . 1 1 . .
    C C21 0.5280(3) 0.2203(3) 0.3776(4) 0.0608(11) Uani d . 1 1 . .
    H H21A 0.5483 0.2193 0.3050 0.091 Uiso calc R 1 1 . .
    H H21B 0.5907 0.2235 0.4553 0.091 Uiso calc R 1 1 . .
    H H21C 0.4838 0.2695 0.3718 0.091 Uiso calc R 1 1 . .
    C C22 0.2189(3) 0.1521(2) 0.5862(3) 0.0380(8) Uani d . 1 1 . .
    C C23 0.1452(3) 0.1525(3) 0.4629(4) 0.0649(12) Uani d . 1 1 . .
    H H23A 0.1441 0.1072 0.4087 0.078 Uiso calc R 1 1 . .
    C C24 0.0724(4) 0.2182(3) 0.4161(4) 0.0899(17) Uani d . 1 1 . .
    H H24A 0.0223 0.2164 0.3321 0.108 Uiso calc R 1 1 . .
    C C25 0.0744(4) 0.2856(3) 0.4939(5) 0.0797(14) Uani d . 1 1 . .
    H H25A 0.0268 0.3309 0.4626 0.096 Uiso calc R 1 1 . .
    C C26 0.1465(4) 0.2865(3) 0.6181(5) 0.0688(12) Uani d . 1 1 . .
    H H26A 0.1469 0.3319 0.6719 0.083 Uiso calc R 1 1 . .
    C C27 0.2187(3) 0.2202(2) 0.6638(4) 0.0493(9) Uani d . 1 1 . .
    H H27A 0.2679 0.2216 0.7484 0.059 Uiso calc R 1 1 . .
loop_
    _atom_site_aniso_label
    _atom_site_aniso_U_11
    _atom_site_aniso_U_22
    _atom_site_aniso_U_33
    _atom_site_aniso_U_12
    _atom_site_aniso_U_13
    _atom_site_aniso_U_23
    O1 0.0438(14) 0.0483(15) 0.0580(15) 0.0155(12) 0.0183(12) 0.0135(12)
    N1 0.0547(19) 0.0451(18) 0.0455(17) 0.0053(14) 0.0240(15) 0.0124(14)
    C1 0.0370(17) 0.0347(18) 0.0341(17) 0.0010(14) 0.0144(14) -0.0007(14)
    O2 0.0478(14) 0.0516(15) 0.0512(14) 0.0058(12) 0.0270(12) 0.0081(12)
    N2 0.0465(16) 0.0447(17) 0.0440(16) -0.0025(14) 0.0270(14) -0.0041(14)
    C2 0.0411(19) 0.0375(18) 0.0357(17) 0.0040(15) 0.0180(15) -0.0005(15)
    O3 0.082(2) 0.0447(15) 0.0680(17) -0.0167(14) 0.0468(16) -0.0162(14)
    C3 0.0401(19) 0.0353(18) 0.0395(18) -0.0035(15) 0.0174(15) -0.0030(15)
    O4 0.0603(16) 0.0501(15) 0.0481(14) -0.0144(12) 0.0296(12) -0.0017(12)
    C4 0.042(2) 0.049(2) 0.046(2) -0.0019(17) 0.0178(17) 0.0003(17)
    C5 0.042(2) 0.059(2) 0.065(2) -0.0045(18) 0.0251(19) -0.001(2)
    C6 0.057(2) 0.054(2) 0.063(2) -0.014(2) 0.036(2) -0.006(2)
    C7 0.066(3) 0.045(2) 0.058(2) -0.007(2) 0.034(2) 0.0022(19)
    C8 0.045(2) 0.0383(19) 0.0454(19) -0.0016(16) 0.0233(16) -0.0006(16)
    C9 0.046(2) 0.0394(19) 0.0384(18) 0.0004(16) 0.0211(16) 0.0003(15)
    C10 0.051(2) 0.041(2) 0.0364(18) 0.0078(17) 0.0204(17) -0.0025(16)
    C11 0.047(2) 0.054(2) 0.058(2) 0.0163(18) 0.0154(19) 0.0062(19)
    C12 0.0355(17) 0.0329(17) 0.0352(17) 0.0026(14) 0.0135(14) 0.0023(14)
    C13 0.0368(18) 0.0350(18) 0.0411(18) 0.0036(15) 0.0161(15) -0.0015(15)
    C14 0.048(2) 0.043(2) 0.051(2) -0.0051(17) 0.0229(18) 0.0006(17)
    C15 0.050(2) 0.047(2) 0.072(3) -0.0076(18) 0.025(2) -0.005(2)
    C16 0.057(2) 0.043(2) 0.064(3) -0.0056(19) 0.015(2) -0.0113(19)
    C17 0.051(2) 0.048(2) 0.047(2) 0.0008(18) 0.0193(18) -0.0101(18)
    C18 0.0360(18) 0.0386(19) 0.0448(19) 0.0019(15) 0.0140(15) -0.0013(16)
    C19 0.0399(18) 0.0335(18) 0.0370(17) 0.0037(15) 0.0174(15) 0.0006(15)
    C20 0.0399(19) 0.039(2) 0.043(2) 0.0038(15) 0.0203(16) 0.0043(17)
    C21 0.067(3) 0.057(2) 0.064(3) -0.016(2) 0.032(2) 0.005(2)
    C22 0.0425(19) 0.0363(18) 0.0433(19) 0.0023(15) 0.0256(16) 0.0028(15)
    C23 0.070(3) 0.078(3) 0.042(2) 0.033(2) 0.016(2) -0.003(2)
    C24 0.100(4) 0.116(4) 0.047(3) 0.064(3) 0.021(2) 0.011(3)
    C25 0.100(4) 0.073(3) 0.079(3) 0.048(3) 0.049(3) 0.028(3)
    C26 0.087(3) 0.049(3) 0.084(3) 0.018(2) 0.049(3) -0.002(2)
    C27 0.054(2) 0.043(2) 0.051(2) 0.0056(18) 0.0204(18) -0.0040(18)
_geom_special_details
;
All e.s.d.'s (except the e.s.d. in the dihedral angle between two l.s. planes)
are estimated using the full covariance matrix. The cell e.s.d.'s are taken
into account individually in the estimation of e.s.d.'s in distances, angles
and torsion angles; correlations between e.s.d.'s in cell parameters are only
used when they are defined by crystal symmetry. An approximate (isotropic)
treatment of cell e.s.d.'s is used for estimating e.s.d.'s involving l.s.
planes.
;
loop_
    _geom_bond_atom_site_label_1
    _geom_bond_atom_site_label_2
    _geom_bond_site_symmetry_2
    _geom_bond_distance
    _geom_bond_publ_flag
    O1 C10 . 1.338(4) ?
    O1 C11 . 1.442(4) ?
    N1 C8 . 1.369(4) ?
    N1 C9 . 1.385(4) ?
    N1 H1A . 0.8600 ?
    C1 C12 . 1.510(4) ?
    C1 C2 . 1.516(4) ?
    C1 C22 . 1.532(4) ?
    C1 H1B . 0.9800 ?
    O2 C10 . 1.210(4) ?
    N2 C18 . 1.363(4) ?
    N2 C19 . 1.378(4) ?
    N2 H2A . 0.8600 ?
    C2 C9 . 1.364(4) ?
    C2 C3 . 1.450(4) ?
    O3 C20 . 1.196(4) ?
    C3 C4 . 1.402(4) ?
    C3 C8 . 1.412(4) ?
    O4 C20 . 1.346(4) ?
    O4 C21 . 1.441(4) ?
    C4 C5 . 1.376(5) ?
    C4 H4A . 0.9300 ?
    C5 C6 . 1.398(5) ?
    C5 H5A . 0.9300 ?
    C6 C7 . 1.360(5) ?
    C6 H6A . 0.9300 ?
    C7 C8 . 1.398(5) ?
    C7 H7A . 0.9300 ?
    C9 C10 . 1.465(5) ?
    C11 H11A . 0.9600 ?
    C11 H11B . 0.9600 ?
    C11 H11C . 0.9600 ?
    C12 C19 . 1.375(4) ?
    C12 C13 . 1.435(4) ?
    C13 C14 . 1.410(4) ?
    C13 C18 . 1.420(4) ?
    C14 C15 . 1.361(5) ?
    C14 H14A . 0.9300 ?
    C15 C16 . 1.405(5) ?
    C15 H15A . 0.9300 ?
    C16 C17 . 1.366(5) ?
    C16 H16A . 0.9300 ?
    C17 C18 . 1.387(5) ?
    C17 H17A . 0.9300 ?
    C19 C20 . 1.465(5) ?
    C21 H21A . 0.9600 ?
    C21 H21B . 0.9600 ?
    C21 H21C . 0.9600 ?
    C22 C23 . 1.365(5) ?
    C22 C27 . 1.376(5) ?
    C23 C24 . 1.378(5) ?
    C23 H23A . 0.9300 ?
    C24 C25 . 1.361(6) ?
    C24 H24A . 0.9300 ?
    C25 C26 . 1.365(6) ?
    C25 H25A . 0.9300 ?
    C26 C27 . 1.381(5) ?
    C26 H26A . 0.9300 ?
    C27 H27A . 0.9300 ?
loop_
    _geom_angle_atom_site_label_1
    _geom_angle_atom_site_label_2
    _geom_angle_atom_site_label_3
    _geom_angle_site_symmetry_1
    _geom_angle_site_symmetry_3
    _geom_angle
    _geom_angle_publ_flag
    C10 O1 C11 . . 117.4(3) ?
    C8 N1 C9 . . 109.1(3) ?
    C8 N1 H1A . . 125.5 ?
    C9 N1 H1A . . 125.5 ?
    C12 C1 C2 . . 112.4(2) ?
    C12 C1 C22 . . 111.9(3) ?
    C2 C1 C22 . . 113.8(3) ?
    C12 C1 H1B . . 106.0 ?
    C2 C1 H1B . . 106.0 ?
    C22 C1 H1B . . 106.0 ?
    C18 N2 C19 . . 109.1(3) ?
    C18 N2 H2A . . 125.4 ?
    C19 N2 H2A . . 125.4 ?
    C9 C2 C3 . . 106.7(3) ?
    C9 C2 C1 . . 124.0(3) ?
    C3 C2 C1 . . 129.3(3) ?
    C4 C3 C8 . . 118.1(3) ?
    C4 C3 C2 . . 135.4(3) ?
    C8 C3 C2 . . 106.5(3) ?
    C20 O4 C21 . . 116.7(3) ?
    C5 C4 C3 . . 118.9(3) ?
    C5 C4 H4A . . 120.6 ?
    C3 C4 H4A . . 120.6 ?
    C4 C5 C6 . . 121.8(4) ?
    C4 C5 H5A . . 119.1 ?
    C6 C5 H5A . . 119.1 ?
    C7 C6 C5 . . 121.1(3) ?
    C7 C6 H6A . . 119.5 ?
    C5 C6 H6A . . 119.5 ?
    C6 C7 C8 . . 117.8(3) ?
    C6 C7 H7A . . 121.1 ?
    C8 C7 H7A . . 121.1 ?
    N1 C8 C7 . . 129.6(3) ?
    N1 C8 C3 . . 107.9(3) ?
    C7 C8 C3 . . 122.4(3) ?
    C2 C9 N1 . . 109.7(3) ?
    C2 C9 C10 . . 129.7(3) ?
    N1 C9 C10 . . 120.6(3) ?
    O2 C10 O1 . . 124.1(3) ?
    O2 C10 C9 . . 124.3(3) ?
    O1 C10 C9 . . 111.6(3) ?
    O1 C11 H11A . . 109.5 ?
    O1 C11 H11B . . 109.5 ?
    H11A C11 H11B . . 109.5 ?
    O1 C11 H11C . . 109.5 ?
    H11A C11 H11C . . 109.5 ?
    H11B C11 H11C . . 109.5 ?
    C19 C12 C13 . . 106.3(3) ?
    C19 C12 C1 . . 124.6(3) ?
    C13 C12 C1 . . 129.0(3) ?
    C14 C13 C18 . . 117.7(3) ?
    C14 C13 C12 . . 135.4(3) ?
    C18 C13 C12 . . 106.9(3) ?
    C15 C14 C13 . . 119.1(3) ?
    C15 C14 H14A . . 120.4 ?
    C13 C14 H14A . . 120.4 ?
    C14 C15 C16 . . 122.0(3) ?
    C14 C15 H15A . . 119.0 ?
    C16 C15 H15A . . 119.0 ?
    C17 C16 C15 . . 120.7(3) ?
    C17 C16 H16A . . 119.7 ?
    C15 C16 H16A . . 119.7 ?
    C16 C17 C18 . . 118.0(3) ?
    C16 C17 H17A . . 121.0 ?
    C18 C17 H17A . . 121.0 ?
    N2 C18 C17 . . 129.7(3) ?
    N2 C18 C13 . . 107.8(3) ?
    C17 C18 C13 . . 122.5(3) ?
    C12 C19 N2 . . 110.0(3) ?
    C12 C19 C20 . . 128.5(3) ?
    N2 C19 C20 . . 121.5(3) ?
    O3 C20 O4 . . 123.3(3) ?
    O3 C20 C19 . . 125.4(3) ?
    O4 C20 C19 . . 111.3(3) ?
    O4 C21 H21A . . 109.5 ?
    O4 C21 H21B . . 109.5 ?
    H21A C21 H21B . . 109.5 ?
    O4 C21 H21C . . 109.5 ?
    H21A C21 H21C . . 109.5 ?
    H21B C21 H21C . . 109.5 ?
    C23 C22 C27 . . 117.6(3) ?
    C23 C22 C1 . . 122.9(3) ?
    C27 C22 C1 . . 119.5(3) ?
    C22 C23 C24 . . 122.1(4) ?
    C22 C23 H23A . . 118.9 ?
    C24 C23 H23A . . 118.9 ?
    C25 C24 C23 . . 119.5(4) ?
    C25 C24 H24A . . 120.3 ?
    C23 C24 H24A . . 120.3 ?
    C24 C25 C26 . . 119.8(4) ?
    C24 C25 H25A . . 120.1 ?
    C26 C25 H25A . . 120.1 ?
    C25 C26 C27 . . 120.1(4) ?
    C25 C26 H26A . . 119.9 ?
    C27 C26 H26A . . 119.9 ?
    C22 C27 C26 . . 120.9(4) ?
    C22 C27 H27A . . 119.5 ?
    C26 C27 H27A . . 119.5 ?
loop_
    _geom_torsion_atom_site_label_1
    _geom_torsion_atom_site_label_2
    _geom_torsion_atom_site_label_3
    _geom_torsion_atom_site_label_4
    _geom_torsion_site_symmetry_1
    _geom_torsion_site_symmetry_2
    _geom_torsion_site_symmetry_3
    _geom_torsion_site_symmetry_4
    _geom_torsion
    _geom_torsion_publ_flag
    C12 C1 C2 C9 . . . . 69.5(4) ?
    C22 C1 C2 C9 . . . . -161.9(3) ?
    C12 C1 C2 C3 . . . . -107.8(4) ?
    C22 C1 C2 C3 . . . . 20.8(5) ?
    C9 C2 C3 C4 . . . . 178.2(4) ?
    C1 C2 C3 C4 . . . . -4.2(6) ?
    C9 C2 C3 C8 . . . . 0.4(4) ?
    C1 C2 C3 C8 . . . . 178.1(3) ?
    C8 C3 C4 C5 . . . . 2.0(5) ?
    C2 C3 C4 C5 . . . . -175.6(3) ?
    C3 C4 C5 C6 . . . . -0.6(5) ?
    C4 C5 C6 C7 . . . . -0.5(6) ?
    C5 C6 C7 C8 . . . . 0.2(6) ?
    C9 N1 C8 C7 . . . . -175.0(3) ?
    C9 N1 C8 C3 . . . . 2.1(4) ?
    C6 C7 C8 N1 . . . . 178.0(3) ?
    C6 C7 C8 C3 . . . . 1.3(5) ?
    C4 C3 C8 N1 . . . . -179.8(3) ?
    C2 C3 C8 N1 . . . . -1.5(4) ?
    C4 C3 C8 C7 . . . . -2.4(5) ?
    C2 C3 C8 C7 . . . . 175.8(3) ?
    C3 C2 C9 N1 . . . . 0.8(4) ?
    C1 C2 C9 N1 . . . . -177.0(3) ?
    C3 C2 C9 C10 . . . . -176.8(3) ?
    C1 C2 C9 C10 . . . . 5.4(5) ?
    C8 N1 C9 C2 . . . . -1.8(4) ?
    C8 N1 C9 C10 . . . . 176.0(3) ?
    C11 O1 C10 O2 . . . . -3.5(5) ?
    C11 O1 C10 C9 . . . . 177.5(3) ?
    C2 C9 C10 O2 . . . . 12.8(6) ?
    N1 C9 C10 O2 . . . . -164.6(3) ?
    C2 C9 C10 O1 . . . . -168.2(3) ?
    N1 C9 C10 O1 . . . . 14.4(4) ?
    C2 C1 C12 C19 . . . . -150.7(3) ?
    C22 C1 C12 C19 . . . . 79.7(4) ?
    C2 C1 C12 C13 . . . . 32.8(4) ?
    C22 C1 C12 C13 . . . . -96.8(4) ?
    C19 C12 C13 C14 . . . . -178.3(4) ?
    C1 C12 C13 C14 . . . . -1.3(6) ?
    C19 C12 C13 C18 . . . . 0.7(3) ?
    C1 C12 C13 C18 . . . . 177.6(3) ?
    C18 C13 C14 C15 . . . . 0.9(5) ?
    C12 C13 C14 C15 . . . . 179.8(3) ?
    C13 C14 C15 C16 . . . . 0.0(5) ?
    C14 C15 C16 C17 . . . . 0.1(6) ?
    C15 C16 C17 C18 . . . . -1.0(5) ?
    C19 N2 C18 C17 . . . . -179.1(3) ?
    C19 N2 C18 C13 . . . . 0.5(4) ?
    C16 C17 C18 N2 . . . . -178.5(3) ?
    C16 C17 C18 C13 . . . . 2.0(5) ?
    C14 C13 C18 N2 . . . . 178.5(3) ?
    C12 C13 C18 N2 . . . . -0.7(3) ?
    C14 C13 C18 C17 . . . . -1.9(5) ?
    C12 C13 C18 C17 . . . . 178.9(3) ?
    C13 C12 C19 N2 . . . . -0.4(4) ?
    C1 C12 C19 N2 . . . . -177.5(3) ?
    C13 C12 C19 C20 . . . . 177.8(3) ?
    C1 C12 C19 C20 . . . . 0.6(5) ?
    C18 N2 C19 C12 . . . . -0.1(4) ?
    C18 N2 C19 C20 . . . . -178.4(3) ?
    C21 O4 C20 O3 . . . . -1.9(5) ?
    C21 O4 C20 C19 . . . . 178.0(3) ?
    C12 C19 C20 O3 . . . . 8.2(6) ?
    N2 C19 C20 O3 . . . . -173.9(3) ?
    C12 C19 C20 O4 . . . . -171.7(3) ?
    N2 C19 C20 O4 . . . . 6.3(4) ?
    C12 C1 C22 C23 . . . . 17.2(5) ?
    C2 C1 C22 C23 . . . . -111.7(4) ?
    C12 C1 C22 C27 . . . . -160.6(3) ?
    C2 C1 C22 C27 . . . . 70.6(4) ?
    C27 C22 C23 C24 . . . . -0.1(6) ?
    C1 C22 C23 C24 . . . . -177.9(4) ?
    C22 C23 C24 C25 . . . . 1.0(8) ?
    C23 C24 C25 C26 . . . . -1.7(8) ?
    C24 C25 C26 C27 . . . . 1.4(7) ?
    C23 C22 C27 C26 . . . . -0.1(5) ?
    C1 C22 C27 C26 . . . . 177.8(3) ?
    C25 C26 C27 C22 . . . . -0.5(6) ?
loop_
    _geom_hbond_atom_site_label_D
    _geom_hbond_atom_site_label_H
    _geom_hbond_atom_site_label_A
    _geom_hbond_site_symmetry_A
    _geom_hbond_distance_DH
    _geom_hbond_distance_HA
    _geom_hbond_distance_DA
    _geom_hbond_angle_DHA
    N2 H2A O2 3_656 0.86 2.02 2.870(4) 169
    C11 H11A O3 2_646 0.96 2.60 3.221(4) 123
    C11 H11B N1 3_657 0.96 2.61 3.443(5) 145
    C11 H11C O4 3_656 0.96 2.53 3.333(5) 142
    C5 H5A Cg4 3_556 0.93 2.76 3.659(4) 164
    C11 H11B Cg1 3_657 0.96 2.55 3.366(4) 143
    C21 H21B Cg4 3_656 0.96 2.73 3.516(5) 139
data_New_Global_Publ_Block
_journal_date_recd_electronic     2013-07-19
_journal_date_accepted     2013-09-02
_journal_name_full     'Acta Crystallographica, Section E'
_journal_year     2013
_journal_volume     69
_journal_issue     10
_journal_page_first     o1516
_journal_page_last     o1516
_journal_paper_category     QO
_journal_paper_doi     10.1107/S1600536813024471
_journal_coeditor_code     XU5723
_publ_contact_author_name     'Sun Hong-shun'
_publ_contact_author_address
;
Chemical Engineering Department
Nanjing College of Chemical Technology
Geguan Road No. 265 Nanjing
Nanjing 210048
People's Republic of China
;
_publ_contact_author_email     njutshs@126.com
_publ_contact_author_fax     '86 25 58370621'
_publ_contact_author_phone     '86 25 58370534'
_publ_section_title
;
Dimethyl 3,3'-(phenylmethylene)bis(1<i>H</i>-indole-2-carboxylate)
;
loop_
    _publ_author_name
    _publ_author_address
    'Sun, Hong-Shun'
;
Chemical Engineering Department
Nanjing College of Chemical Technology
Geguan Road No. 265 Nanjing
Nanjing 210048
People's Republic of China
;
    'Li, Yu-Long'
;
Chemical Engineering Department
Nanjing College of Chemical Technology
Geguan Road No. 265 Nanjing
Nanjing 210048
People's Republic of China
;
    'Xu, Ning'
;
Chemical Engineering Department
Nanjing College of Chemical Technology
Geguan Road No. 265 Nanjing
Nanjing 210048
People's Republic of China
;
    'Xu, Hong'
;
Chemical Engineering Department
Nanjing College of Chemical Technology
Geguan Road No. 265 Nanjing
Nanjing 210048
People's Republic of China
;
    'Zhang, Ji-Dong'
;
Chemical Engineering Department
Nanjing College of Chemical Technology
Geguan Road No. 265 Nanjing
Nanjing 210048
People's Republic of China
;
