# Supplementary material for: Dimethyl 3,3′-(phenyl­methyl­ene)bis­(1H-indole-2-carboxyl­ate)
Source: Acta Crystallogr Sect E Struct Rep Online. 2013 Sep 7;69(Pt 10):o1516. doi: 10.1107/S1600536813024471 (PMC3790385; doi:10.1107/S1600536813024471)
Supplement: Supplementary file 2 [file e-69-o1516-Isup2.hkl]

# 
# h,k,l, Fc-squared, Fo-squared, sigma(Fo-squared) and status flag 
# 
data_I
_shelx_title ' X in P2(1)/c' 
_shelx_refln_list_code          4 
_shelx_F_calc_maximum      143.34 
_exptl_crystal_F_000       920.00 
_reflns_d_resolution_high  0.8292 
 
loop_ 
 _symmetry_equiv_pos_as_xyz 
 'x, y, z' 
 '-x, y+1/2, -z+1/2' 
 '-x, -y, -z' 
 'x, -y-1/2, z-1/2' 
 
_cell_length_a    13.6040 
_cell_length_b    15.5600 
_cell_length_c    11.2740 
_cell_angle_alpha  90.000 
_cell_angle_beta  112.660 
_cell_angle_gamma  90.000 
 
_shelx_F_squared_multiplier     1.000 
 
loop_ 
 _refln_index_h 
 _refln_index_k 
 _refln_index_l 
 _refln_F_squared_calc 
 _refln_F_squared_meas 
 _refln_F_squared_sigma 
 _refln_observed_status 
   1   0   0    10589.10     8790.20    138.16 o 
   2   0   0      794.95      819.90     20.20 o 
   3   0   0     4536.56     4281.19     41.34 o 
   4   0   0     2980.92     2702.27     48.03 o 
   5   0   0     1463.45     1289.46     40.50 o 
   6   0   0     4734.78     4534.38     62.44 o 
   7   0   0     1437.92     1506.09     52.65 o 
   8   0   0      250.25      364.42     33.47 o 
   9   0   0       70.23       80.79     26.87 o 
  10   0   0       37.56       30.19     19.23 o 
  11   0   0      220.98      204.19     24.07 o 
  12   0   0      764.78      708.32     43.21 o 
  13   0   0      239.86      290.15     32.81 o 
  14   0   0       74.32      117.69     29.62 o 
  15   0   0        4.09       13.00     27.55 o 
   1   1   0      945.83      939.87     12.71 o 
   2   1   0        3.70       10.17      3.30 o 
   3   1   0    10501.15     9568.07     58.79 o 
   4   1   0        4.70        4.19      4.90 o 
   5   1   0     1176.61      972.32     27.77 o 
   6   1   0      165.51      154.64     12.88 o 
   7   1   0        2.13        4.17      7.61 o 
   8   1   0      513.14      484.27     24.84 o 
   9   1   0      165.96      164.73     16.28 o 
  10   1   0        3.92        6.31     11.09 o 
  11   1   0        3.28        7.12     12.98 o 
  12   1   0       74.68       95.64     19.14 o 
  13   1   0       39.20       46.14     18.63 o 
  14   1   0       77.89       45.25     23.03 o 
  15   1   0        8.10       23.88     16.68 o 
   0   2   0    20546.65    18480.89    248.64 o 
   1   2   0     4427.92     4560.74     31.84 o 
   2   2   0      698.96      715.25     16.26 o 
   3   2   0    16806.33    13859.99    334.13 o 
   4   2   0       25.05       25.13      6.67 o 
   5   2   0      925.81      872.55     26.24 o 
   6   2   0     1983.71     1726.03     39.16 o 
   7   2   0      161.43      136.69     13.67 o 
   8   2   0      188.52      166.01     17.78 o 
   9   2   0      198.64      179.62     19.47 o 
  10   2   0      234.03      247.00     21.75 o 
  11   2   0       56.12       57.57     16.03 o 
  12   2   0       89.56       77.23     19.71 o 
  13   2   0        0.14      -18.86     18.86 o 
  14   2   0        2.24        1.99     13.89 o 
  15   2   0       15.42       13.12     20.04 o 
   1   3   0     3045.22     3139.20     31.17 o 
   2   3   0     4890.30     4553.56     40.99 o 
   3   3   0     1565.27     1497.26     27.85 o 
   4   3   0      497.93      375.75     17.07 o 
   5   3   0       72.39       66.40     10.13 o 
   6   3   0      124.35      133.90     13.08 o 
   7   3   0        0.09       -9.40      9.40 o 
   8   3   0      101.19       79.30     15.14 o 
   9   3   0       19.82       25.45     13.20 o 
  10   3   0      135.52      138.42     18.84 o 
  11   3   0      143.65      161.12     20.40 o 
  12   3   0        4.99        3.26     14.61 o 
  13   3   0       29.20       43.54     15.40 o 
  14   3   0       42.50       92.30     18.82 o 
   0   4   0     3576.06     3765.25     39.22 o 
   1   4   0     1794.73     1768.55     26.89 o 
   2   4   0      797.25      784.16     21.93 o 
   3   4   0     1236.33     1227.42     25.37 o 
   4   4   0       39.54       42.74     16.07 o 
   5   4   0        6.91       19.45      5.82 o 
   6   4   0        0.01       -6.45      8.54 o 
   7   4   0      631.45      706.10     28.54 o 
   8   4   0       15.66       -4.23     12.49 o 
   9   4   0       21.81       16.72     11.82 o 
  10   4   0       37.17       14.75     16.05 o 
  11   4   0       35.91       32.98     14.06 o 
  12   4   0        0.27       25.02     11.92 o 
  13   4   0        0.11       -1.85     12.67 o 
  14   4   0        2.15        6.12     18.35 o 
   1   5   0      943.31      884.40     23.70 o 
   2   5   0     1306.95     1157.33     27.75 o 
   3   5   0      999.05      879.78     26.20 o 
   4   5   0     3721.98     3994.45     51.88 o 
   5   5   0      669.24      604.58     25.47 o 
   6   5   0      324.55      304.22     20.00 o 
   7   5   0      740.46      727.10     29.91 o 
   8   5   0      539.93      594.37     27.95 o 
   9   5   0     1124.23     1153.83     42.01 o 
  10   5   0       15.46       31.90     12.63 o 
  11   5   0        9.93       13.89     13.89 o 
  12   5   0      123.88      114.66     21.02 o 
  13   5   0       23.84       15.12     16.26 o 
  14   5   0       43.56       47.89     21.54 o 
   0   6   0     1241.66     1114.49     30.88 o 
   1   6   0      484.47      458.21     18.45 o 
   2   6   0      813.64      799.56     24.96 o 
   3   6   0      812.80      822.30     27.30 o 
   4   6   0      200.95      188.71     14.97 o 
   5   6   0     1090.97     1353.75     36.97 o 
   6   6   0       32.04       23.19     14.93 o 
   7   6   0        1.10        3.13     10.03 o 
   8   6   0       66.83       68.64     14.20 o 
   9   6   0        0.99        5.19     12.17 o 
  10   6   0       80.64       74.95     18.57 o 
  11   6   0      259.80      313.01     28.12 o 
  12   6   0        6.28       14.12     15.18 o 
  13   6   0       34.20       38.86     20.38 o 
  14   6   0        0.58       12.80     18.09 o 
   1   7   0       17.38        9.32      7.53 o 
   2   7   0      252.18      244.80     15.73 o 
   3   7   0       50.68       57.13      9.50 o 
   4   7   0       43.06       23.80      8.50 o 
   5   7   0      162.12      171.87     15.46 o 
   6   7   0       41.26       37.05     12.06 o 
   7   7   0        0.38       18.88     12.12 o 
   8   7   0       95.61       84.92     16.91 o 
   9   7   0      612.99      520.44     31.61 o 
  10   7   0      169.87      124.93     21.44 o 
  11   7   0        6.81       28.20     15.66 o 
  12   7   0       31.57       34.69     16.84 o 
  13   7   0        0.43        0.00     17.70 o 
  14   7   0       61.40       89.94     22.70 o 
   0   8   0       97.10      118.10     17.58 o 
   1   8   0     1096.41     1026.62     31.23 o 
   2   8   0     1112.18     1194.80     34.56 o 
   3   8   0      156.53      200.59     16.13 o 
   4   8   0       56.98       52.85     15.24 o 
   5   8   0      177.64      147.60     17.46 o 
   6   8   0       62.57       63.96     13.49 o 
   7   8   0      310.34      309.33     22.64 o 
   8   8   0      477.12      458.86     28.73 o 
   9   8   0        5.91        2.87     11.84 o 
  10   8   0        9.15      -21.28     21.28 o 
  11   8   0       48.71       84.83     16.52 o 
  12   8   0        5.22       43.60     17.90 o 
  13   8   0      115.94      134.78     23.19 o 
   1   9   0      762.82      763.23     29.54 o 
   2   9   0      261.41      279.45     19.45 o 
   3   9   0      229.93      238.59     19.55 o 
   4   9   0       17.96        9.07      9.40 o 
   5   9   0      449.19      467.20     24.60 o 
   6   9   0        0.01        7.04      8.63 o 
   7   9   0       44.05       38.31     16.25 o 
   8   9   0       34.49       48.72     13.57 o 
   9   9   0      375.59      392.07     31.59 o 
  10   9   0      246.78      250.56     25.12 o 
  11   9   0        0.13       12.69     14.14 o 
  12   9   0        1.40       15.81     17.66 o 
  13   9   0        0.49        0.00     18.25 o 
   0  10   0        0.34       -0.96     10.88 o 
   1  10   0       44.61       35.40     17.19 o 
   2  10   0      153.70      175.69     15.83 o 
   3  10   0      403.38      376.85     23.17 o 
   4  10   0       47.25       70.00     11.70 o 
   5  10   0      201.37      216.72     21.81 o 
   6  10   0      536.09      539.24     28.32 o 
   7  10   0       99.40       80.95     18.66 o 
   8  10   0       51.39       37.13     14.63 o 
   9  10   0        2.08       22.56     13.87 o 
  10  10   0       30.81       68.23     19.86 o 
  11  10   0       22.51      -11.41     22.81 o 
  12  10   0        0.23      -10.33     16.13 o 
   1  11   0      267.63      271.14     21.54 o 
   2  11   0        0.66        8.99      7.45 o 
   3  11   0       68.99       93.14     15.18 o 
   4  11   0      888.43      997.28     38.88 o 
   5  11   0       14.22       28.42     11.70 o 
   6  11   0      316.15      308.42     27.89 o 
   7  11   0        3.79      -12.69     12.69 o 
   8  11   0      289.57      250.70     27.85 o 
   9  11   0      112.52       70.15     20.45 o 
  10  11   0       24.14       35.11     17.62 o 
  11  11   0       37.32       39.96     25.12 o 
  12  11   0        0.54        6.49     16.30 o 
   0  12   0      591.89      637.03     30.74 o 
   1  12   0       11.12       -9.74     15.69 o 
   2  12   0      103.58      103.10     15.75 o 
   3  12   0       23.78       14.10     14.67 o 
   4  12   0       30.35       61.48     15.60 o 
   5  12   0       11.63       -4.21     13.55 o 
   6  12   0      327.54      335.11     27.18 o 
   7  12   0      213.76      157.02     25.92 o 
   8  12   0        2.77        5.09     13.47 o 
   9  12   0        1.44       -3.64     17.07 o 
  10  12   0        2.87        5.86     16.93 o 
  11  12   0        9.10       -2.10     16.17 o 
   1  13   0       26.64       22.83     13.90 o 
   2  13   0        3.38        0.00     14.59 o 
   3  13   0      792.21      822.63     38.27 o 
   4  13   0      160.14      153.27     22.48 o 
   5  13   0      119.49      106.91     20.71 o 
   6  13   0      170.38      172.21     21.89 o 
   7  13   0       70.65       35.79     22.68 o 
   8  13   0       42.67       74.36     18.23 o 
   9  13   0       40.62       52.28     20.40 o 
  10  13   0       35.10       37.27     18.29 o 
   0  14   0      198.98      222.99     25.23 o 
   1  14   0        0.13       -1.48     15.26 o 
   2  14   0      143.23      170.89     22.93 o 
   3  14   0        0.45        7.69     16.78 o 
   4  14   0       13.68        4.76     14.30 o 
   5  14   0        1.18       -3.30     18.45 o 
   6  14   0       18.14        6.94     15.73 o 
   7  14   0       41.01       34.79     20.65 o 
   8  14   0        2.81       -1.95     19.49 o 
   9  14   0       13.50       16.48     17.72 o 
   1  15   0      286.01      230.90     28.20 o 
   2  15   0      499.52      583.00     36.17 o 
   3  15   0      365.23      425.47     31.86 o 
   4  15   0       27.87       44.90     15.44 o 
   5  15   0       76.23      123.69     20.36 o 
   6  15   0       29.73       56.19     20.00 o 
   7  15   0       45.53       35.40     21.00 o 
   8  15   0       24.39       39.39     21.65 o 
   9  15   0      121.89      131.61     28.44 o 
   0  16   0       66.01       92.87     21.81 o 
   1  16   0       20.02       22.89     20.30 o 
   2  16   0        4.49       33.89     20.57 o 
   3  16   0        9.67      -20.75     20.75 o 
   4  16   0      116.07      116.04     25.67 o 
   5  16   0      116.33      108.45     21.91 o 
   6  16   0        0.52       36.29     16.38 o 
   7  16   0        2.22        6.33     18.98 o 
   1  17   0       17.65       38.27     18.35 o 
   2  17   0       15.76       15.50     15.24 o 
   3  17   0        2.49        1.97     16.85 o 
   4  17   0       30.65       56.68     22.54 o 
   5  17   0      127.79      154.55     27.71 o 
   6  17   0        1.18      -17.35     21.02 o 
   0  18   0       16.28       20.67     20.67 o 
   1  18   0       39.55       22.83     22.64 o 
   2  18   0        5.70       12.59     20.55 o 
   3  18   0       20.29       23.46     17.98 o 
   4  18   0        8.61      -23.21     23.21 o 
 -15   1   1        0.62       22.91     17.56 o 
 -14   1   1       53.87       69.76     21.24 o 
 -13   1   1        0.16        5.09     14.71 o 
 -12   1   1        0.23        7.61     11.70 o 
 -11   1   1      176.27      173.78     22.87 o 
 -10   1   1      681.19      634.90     33.32 o 
  -9   1   1      596.36      559.77     28.50 o 
  -8   1   1      190.48      188.18     16.09 o 
  -7   1   1     1211.09     1248.02     35.66 o 
  -6   1   1        2.10       -5.84      5.84 o 
  -5   1   1      134.26      101.60      9.70 o 
  -4   1   1     1069.46     1110.03     22.66 o 
  -3   1   1        0.42       -2.28      4.90 o 
  -2   1   1      906.93      966.54     15.30 o 
  -1   1   1     1344.19     1499.66     16.40 o 
   0   1   1     4504.65     4151.14     83.97 o 
   1   1   1     7467.50     6451.17    172.72 o 
   2   1   1    13505.11    11140.32    275.48 o 
   3   1   1     1048.42     1127.02     22.76 o 
   4   1   1     1248.86     1194.62     25.88 o 
   5   1   1        0.53       -1.97      6.29 o 
   6   1   1     1856.59     1956.04     43.19 o 
   7   1   1      134.65      132.64     14.30 o 
   8   1   1      347.38      360.92     22.13 o 
   9   1   1      343.23      402.85     25.00 o 
  10   1   1       45.44       56.54     13.59 o 
  11   1   1       26.51       37.76     16.62 o 
  12   1   1       90.25      118.00     17.84 o 
  13   1   1       10.29       -5.62     17.46 o 
  14   1   1       10.44       -8.28     17.80 o 
 -15   2   1        1.88       16.80     14.83 o 
 -14   2   1       24.50        3.80     16.34 o 
 -13   2   1       45.64       53.12     16.34 o 
 -12   2   1      105.06      126.13     19.08 o 
 -11   2   1      148.11      144.20     19.77 o 
 -10   2   1       32.16       41.44     12.55 o 
  -9   2   1       14.97       11.80     12.00 o 
  -8   2   1       51.01       55.23     11.19 o 
  -7   2   1        8.69       28.22      7.61 o 
  -6   2   1       37.38       45.14      8.69 o 
  -5   2   1      344.64      392.21     17.39 o 
  -4   2   1     1764.09     1881.46     30.17 o 
  -3   2   1       76.12       73.26     12.55 o 
  -2   2   1     4306.56     4181.83     35.01 o 
  -1   2   1      187.59      157.77      7.61 o 
   1   2   1     3542.28     3614.05     31.94 o 
   2   2   1     8262.95     8164.66     55.07 o 
   3   2   1     5351.71     5310.95     50.23 o 
   4   2   1      132.76       90.25      9.89 o 
   5   2   1       81.24       69.56      9.38 o 
   6   2   1     1577.82     1751.56     40.97 o 
   7   2   1      575.55      570.81     26.63 o 
   8   2   1      406.26      374.25     22.79 o 
   9   2   1        0.02       -9.66     10.54 o 
  10   2   1     1167.18     1142.83     43.35 o 
  11   2   1        4.05       16.80     12.86 o 
  12   2   1      101.22       95.25     22.18 o 
  13   2   1       37.17       37.74     16.87 o 
  14   2   1       89.10      118.79     22.54 o 
 -15   3   1        0.19       -6.37     18.39 o 
 -14   3   1        8.09       19.25     16.78 o 
 -13   3   1        0.35       -6.94     14.34 o 
 -12   3   1      264.21      273.51     26.02 o 
 -11   3   1       69.55       72.75     15.20 o 
 -10   3   1        5.32       -2.50     12.45 o 
  -9   3   1      578.89      556.98     28.58 o 
  -8   3   1     1732.26     1653.56     45.14 o 
  -7   3   1      175.91      196.14     14.95 o 
  -6   3   1        4.45       -3.60      7.08 o 
  -5   3   1      633.17      670.07     22.91 o 
  -4   3   1     1567.98     1581.52     28.75 o 
  -3   3   1    12134.65    11545.94     70.49 o 
  -2   3   1      160.11      161.67      9.38 o 
  -1   3   1     9015.05     7877.49    223.85 o 
   0   3   1     9409.33     8209.96    157.80 o 
   1   3   1     5483.27     5394.95     43.90 o 
   2   3   1     5891.59     5852.26     50.07 o 
   3   3   1    12136.70    12250.37     79.06 o 
   4   3   1     4268.24     4122.21     50.37 o 
   5   3   1      644.43      650.24     24.53 o 
   6   3   1       11.30        9.13      7.28 o 
   7   3   1      336.84      294.46     20.59 o 
   8   3   1       23.62       46.91     10.74 o 
   9   3   1       55.34       64.19     13.06 o 
  10   3   1      182.83      190.11     20.91 o 
  11   3   1        3.18        9.30     13.71 o 
  12   3   1       17.47        8.63     17.35 o 
  13   3   1        0.07      -14.67     14.67 o 
  14   3   1        1.73       31.63     15.91 o 
 -15   4   1        0.27        0.00     19.77 o 
 -14   4   1       46.80       17.62     18.88 o 
 -13   4   1        4.85       -7.08     16.42 o 
 -12   4   1      186.04      198.07     23.70 o 
 -11   4   1       52.75       24.39     15.64 o 
 -10   4   1       64.34       92.26     15.38 o 
  -9   4   1       29.77       31.88     11.72 o 
  -8   4   1      160.58      167.88     15.73 o 
  -7   4   1      473.77      503.96     24.25 o 
  -6   4   1      531.87      636.20     24.49 o 
  -5   4   1       94.87      104.32     11.13 o 
  -4   4   1     1749.40     1768.89     32.12 o 
  -3   4   1       29.25       26.73      4.48 o 
  -2   4   1      266.98      268.07     12.88 o 
  -1   4   1     1101.64     1154.24     22.07 o 
   0   4   1      285.22      267.53     10.16 o 
   1   4   1     3176.20     3181.93     37.43 o 
   2   4   1     2318.39     2280.30     33.49 o 
   3   4   1     1621.86     1630.96     30.78 o 
   4   4   1      444.92      420.65     19.29 o 
   5   4   1     7229.25     7400.13     75.56 o 
   6   4   1      190.69      169.20     15.60 o 
   7   4   1      776.97      745.14     31.41 o 
   8   4   1       11.33       28.22     10.40 o 
   9   4   1      140.01      162.67     18.51 o 
  10   4   1       94.08       56.92     16.95 o 
  11   4   1       37.55       41.22     15.20 o 
  12   4   1       12.30       10.56     15.54 o 
  13   4   1       51.58       71.94     21.38 o 
  14   4   1        6.38        4.29     19.86 o 
 -14   5   1        8.68        0.00     18.98 o 
 -13   5   1       41.61       54.44     17.78 o 
 -12   5   1       81.35       83.68     19.06 o 
 -11   5   1      168.76      190.73     20.97 o 
 -10   5   1      181.22      143.34     18.96 o 
  -9   5   1       40.49       46.26     13.16 o 
  -8   5   1        0.20        4.23      8.44 o 
  -7   5   1       16.66       15.89      8.52 o 
  -6   5   1      227.83      234.55     16.93 o 
  -5   5   1     1226.03     1158.41     33.08 o 
  -4   5   1      141.99      136.65     11.74 o 
  -3   5   1      215.84      264.74     14.81 o 
  -2   5   1       28.96       24.49      6.84 o 
  -1   5   1     1893.99     1965.68     31.25 o 
   0   5   1     2711.03     2901.12     61.22 o 
   1   5   1     2195.16     2339.81     34.89 o 
   2   5   1      521.88      457.70     17.82 o 
   3   5   1        1.28       -4.41      6.33 o 
   4   5   1        0.16        0.71      7.06 o 
   5   5   1      712.28      802.55     29.64 o 
   6   5   1      289.13      222.16     18.70 o 
   7   5   1      198.39      241.71     19.10 o 
   8   5   1       31.23        9.42     12.33 o 
   9   5   1        0.36        3.95     12.29 o 
  10   5   1       46.26       52.83     13.45 o 
  11   5   1       38.68       26.06     18.13 o 
  12   5   1       30.28        7.22     16.32 o 
  13   5   1       14.08       13.90     16.97 o 
  14   5   1        2.34       -8.73     17.19 o 
 -14   6   1        2.35       24.62     17.41 o 
 -13   6   1       17.45       54.14     15.05 o 
 -12   6   1       63.94       93.16     19.96 o 
 -11   6   1       12.07        1.53     14.12 o 
 -10   6   1      344.94      302.74     25.69 o 
  -9   6   1        4.17       -8.71     11.72 o 
  -8   6   1      108.22      122.65     14.79 o 
  -7   6   1       79.85       80.77     13.04 o 
  -6   6   1      672.71      725.35     28.50 o 
  -5   6   1       12.64       12.72      8.42 o 
  -4   6   1        0.87       12.13      6.96 o 
  -3   6   1      568.73      611.36     23.07 o 
  -2   6   1     1249.64     1328.36     28.99 o 
  -1   6   1      459.89      428.12     17.92 o 
   0   6   1     1037.74     1016.46     19.07 o 
   1   6   1       53.54       62.15      8.95 o 
   2   6   1     1049.38     1110.11     30.13 o 
   3   6   1       68.13       92.79     10.52 o 
   4   6   1      996.78     1077.60     32.94 o 
   5   6   1      120.78      144.79     13.90 o 
   6   6   1      766.95      733.65     30.11 o 
   7   6   1       74.36       82.96     14.97 o 
   8   6   1      532.82      539.14     30.05 o 
   9   6   1       37.62       38.41     13.73 o 
  10   6   1      121.23      126.28     18.94 o 
  11   6   1      227.69      196.79     25.90 o 
  12   6   1       26.87       33.38     15.73 o 
  13   6   1        0.33       28.54     14.42 o 
 -14   7   1       21.16       31.68     18.29 o 
 -13   7   1        0.01       -5.78     16.70 o 
 -12   7   1      156.94      151.01     24.07 o 
 -11   7   1       76.21       67.01     18.74 o 
 -10   7   1       24.61       24.60     15.38 o 
  -9   7   1        2.27        0.00     13.98 o 
  -8   7   1      192.67      156.24     18.33 o 
  -7   7   1       10.64       22.44     10.95 o 
  -6   7   1     1137.97     1129.80     36.88 o 
  -5   7   1      350.19      272.22     19.27 o 
  -4   7   1      152.52      151.77     14.59 o 
  -3   7   1     1644.48     1610.00     38.59 o 
  -2   7   1     1359.21     1325.68     34.83 o 
  -1   7   1       42.62       38.96      8.97 o 
   0   7   1      593.45      544.28     15.67 o 
   1   7   1      711.25      718.73     24.41 o 
   2   7   1      843.75      809.00     27.55 o 
   3   7   1       57.82       87.32     11.72 o 
   4   7   1      199.19      197.34     16.05 o 
   5   7   1      106.66      111.22     13.35 o 
   6   7   1      197.57      183.52     17.21 o 
   7   7   1       64.63       57.57     14.73 o 
   8   7   1      224.21      210.62     18.57 o 
   9   7   1      499.66      441.02     32.84 o 
  10   7   1      263.91      310.55     28.44 o 
  11   7   1       71.02       85.45     21.44 o 
  12   7   1       17.09       30.64     16.70 o 
  13   7   1        2.34       27.28     15.58 o 
 -14   8   1        1.10       10.92     18.39 o 
 -13   8   1        0.13      -15.99     17.43 o 
 -12   8   1      300.65      314.21     31.53 o 
 -11   8   1        6.14        0.00     17.80 o 
 -10   8   1       63.12       69.92     17.33 o 
  -9   8   1      339.89      286.59     24.33 o 
  -8   8   1      735.08      742.68     35.91 o 
  -7   8   1      110.16       99.99     14.77 o 
  -6   8   1      113.49      120.72     15.03 o 
  -5   8   1     1225.37     1242.96     37.74 o 
  -4   8   1     1225.74     1223.43     36.17 o 
  -3   8   1      929.68      869.40     30.62 o 
  -2   8   1       72.99       79.38     11.29 o 
  -1   8   1      478.87      550.94     23.40 o 
   0   8   1      658.05      667.69     27.08 o 
   1   8   1     1417.28     1536.56     38.71 o 
   2   8   1       28.82       25.72      8.67 o 
   3   8   1      386.13      393.33     21.48 o 
   4   8   1      340.27      330.22     20.38 o 
   5   8   1       25.25       40.67     11.27 o 
   6   8   1        2.77       -4.56      9.42 o 
   7   8   1     1109.79     1082.14     41.05 o 
   8   8   1      410.13      398.82     29.62 o 
   9   8   1        8.98       25.67     14.71 o 
  10   8   1        0.19       14.91     13.77 o 
  11   8   1      287.02      283.13     29.48 o 
  12   8   1        4.94        0.00     18.84 o 
  13   8   1        1.55       21.69     16.52 o 
 -13   9   1       12.10       27.00     16.23 o 
 -12   9   1       44.08       45.77     20.36 o 
 -11   9   1       39.90       54.18     14.32 o 
 -10   9   1       53.08       60.87     18.55 o 
  -9   9   1       76.63       42.58     16.80 o 
  -8   9   1       13.74        9.42     12.41 o 
  -7   9   1       36.75       55.68     13.04 o 
  -6   9   1       24.29       17.11     10.64 o 
  -5   9   1      273.16      294.99     21.75 o 
  -4   9   1       17.39       -9.89     10.36 o 
  -3   9   1      378.45      377.59     22.93 o 
  -2   9   1       30.57       21.54      8.52 o 
  -1   9   1      147.60      210.66     16.38 o 
   0   9   1      375.50      389.43     16.38 o 
   1   9   1      340.80      293.69     19.94 o 
   2   9   1       21.16       16.76      9.95 o 
   3   9   1      530.38      465.41     24.80 o 
   4   9   1       22.92       15.77     10.46 o 
   5   9   1      201.40      249.48     19.37 o 
   6   9   1       11.59       31.98      9.68 o 
   7   9   1      100.83       93.68     18.15 o 
   8   9   1      565.12      517.96     31.61 o 
   9   9   1      350.34      353.44     29.95 o 
  10   9   1        8.79      -12.15     16.93 o 
  11   9   1       57.95       28.42     21.52 o 
  12   9   1       49.30       49.56     21.46 o 
 -13  10   1       33.81       73.62     18.11 o 
 -12  10   1        0.80       11.98     13.83 o 
 -11  10   1       11.06       27.57     16.54 o 
 -10  10   1        2.16      -13.55     16.40 o 
  -9  10   1      133.42      152.89     19.98 o 
  -8  10   1        0.06       12.96     11.43 o 
  -7  10   1        0.44       14.67     11.70 o 
  -6  10   1        0.64       28.50      8.50 o 
  -5  10   1        4.71       -4.64     12.15 o 
  -4  10   1       27.36       44.78     11.92 o 
  -3  10   1       73.24       68.72     14.20 o 
  -2  10   1      185.60      203.18     17.37 o 
  -1  10   1      449.65      433.39     24.80 o 
   0  10   1        2.73        0.85      6.33 o 
   1  10   1       97.35      109.43     14.38 o 
   2  10   1      235.46      240.83     18.80 o 
   3  10   1        7.09       14.14      8.50 o 
   4  10   1      115.43       88.80     14.36 o 
   5  10   1      223.80      183.67     21.10 o 
   6  10   1       49.76       42.44     14.65 o 
   7  10   1       49.15       57.29     17.07 o 
   8  10   1        1.45        7.75     14.14 o 
   9  10   1        3.72        6.73     14.08 o 
  10  10   1       47.55       12.78     19.59 o 
  11  10   1        0.01        1.99     17.62 o 
  12  10   1        6.84       51.67     11.78 o 
 -12  11   1        8.11       -2.08     16.87 o 
 -11  11   1       10.16       19.35     14.75 o 
 -10  11   1        0.18       -7.16     12.67 o 
  -9  11   1       65.97       89.68     19.08 o 
  -8  11   1       65.44       41.66     19.45 o 
  -7  11   1       10.84       17.25     12.19 o 
  -6  11   1       51.22       41.69     17.17 o 
  -5  11   1       59.78       69.66     14.61 o 
  -4  11   1       28.76       22.85     12.90 o 
  -3  11   1        0.17      -10.31     10.31 o 
  -2  11   1       32.16       31.35     12.76 o 
  -1  11   1      102.24       99.14     14.28 o 
   0  11   1       92.34      110.63     15.37 o 
   1  11   1      356.79      402.32     23.70 o 
   2  11   1        2.22      -11.96     11.96 o 
   3  11   1       81.05       70.70     13.71 o 
   4  11   1      158.13      145.07     18.05 o 
   5  11   1      291.43      301.19     23.97 o 
   6  11   1      259.85      244.54     24.64 o 
   7  11   1       14.80        6.14     15.79 o 
   8  11   1      376.47      399.74     30.09 o 
   9  11   1        1.70       21.38     16.91 o 
  10  11   1        4.22       -3.85     18.66 o 
  11  11   1        0.82       14.57     20.49 o 
 -11  12   1       35.28       20.41     17.80 o 
 -10  12   1        5.56       11.39     16.78 o 
  -9  12   1        5.07       12.39     13.83 o 
  -8  12   1      223.43      204.91     23.84 o 
  -7  12   1       24.90       40.26     17.52 o 
  -6  12   1      631.35      558.55     34.04 o 
  -5  12   1       51.96       63.55     15.01 o 
  -4  12   1      330.84      296.78     25.33 o 
  -3  12   1       95.56      104.26     17.52 o 
  -2  12   1      532.95      552.44     30.25 o 
  -1  12   1      170.18      178.34     19.00 o 
   0  12   1      334.41      334.43     16.86 o 
   1  12   1      268.31      298.08     22.09 o 
   2  12   1        0.56       16.48     11.27 o 
   3  12   1      172.14      172.29     18.74 o 
   4  12   1      455.63      443.21     31.02 o 
   5  12   1      112.21      110.33     19.04 o 
   6  12   1       25.14       16.95     14.04 o 
   7  12   1       14.53        0.00     15.07 o 
   8  12   1       22.06       26.41     16.42 o 
   9  12   1        0.77       13.24     16.80 o 
  10  12   1        1.32       18.29     18.29 o 
  11  12   1        0.62       -4.37     21.20 o 
 -11  13   1        0.47      -19.41     20.12 o 
 -10  13   1       73.82       56.43     18.90 o 
  -9  13   1       61.53       71.69     16.23 o 
  -8  13   1      142.62      138.10     24.92 o 
  -7  13   1       44.53       43.37     15.46 o 
  -6  13   1       46.51       33.16     14.73 o 
  -5  13   1       91.91       99.22     20.83 o 
  -4  13   1       21.28       21.63     13.45 o 
  -3  13   1      137.50      150.73     19.94 o 
  -2  13   1      196.61      166.41     20.95 o 
  -1  13   1       42.73       61.97     15.36 o 
   0  13   1       42.30       49.39     10.77 o 
   1  13   1       60.22       74.91     14.22 o 
   2  13   1       10.76       22.28     11.66 o 
   3  13   1      212.35      227.28     23.72 o 
   4  13   1      161.18      170.81     22.03 o 
   5  13   1       14.66        9.44     13.89 o 
   6  13   1       84.35       89.70     19.92 o 
   7  13   1      143.76      160.41     22.91 o 
   8  13   1       79.91      123.92     22.99 o 
   9  13   1       13.53       30.09     18.05 o 
  10  13   1       27.31       66.55     20.47 o 
 -10  14   1       22.92       27.81     22.34 o 
  -9  14   1        4.60        8.04     19.51 o 
  -8  14   1        6.20        5.68     11.84 o 
  -7  14   1        1.54        5.39     13.55 o 
  -6  14   1       29.17        6.82     18.55 o 
  -5  14   1       79.25       91.41     18.47 o 
  -4  14   1       29.59       37.74     15.40 o 
  -3  14   1      345.54      349.65     27.77 o 
  -2  14   1      122.25      149.57     21.26 o 
  -1  14   1      128.23      130.16     22.81 o 
   0  14   1      201.45      185.66     16.08 o 
   1  14   1       98.60       92.61     20.47 o 
   2  14   1        0.09       18.29     12.39 o 
   3  14   1      121.62      138.05     19.47 o 
   4  14   1      220.04      206.72     25.88 o 
   5  14   1        9.69       -5.09     14.12 o 
   6  14   1        0.18       16.09     14.85 o 
   7  14   1        0.01      -18.88     20.34 o 
   8  14   1        3.44        4.01     14.16 o 
   9  14   1       22.83       34.08     14.46 o 
  -9  15   1       20.99       19.29     22.60 o 
  -8  15   1       16.51       14.22     18.72 o 
  -7  15   1        3.03        5.78     16.03 o 
  -6  15   1       36.80       36.86     17.68 o 
  -5  15   1        3.19       12.39     16.87 o 
  -4  15   1        5.12      -16.84     16.84 o 
  -3  15   1        1.32       18.31     15.16 o 
  -2  15   1      390.69      370.97     31.21 o 
  -1  15   1      613.59      700.59     40.26 o 
   0  15   1       72.04       79.51     13.62 o 
   1  15   1        3.17       -9.79     15.99 o 
   2  15   1       46.40       53.18     16.95 o 
   3  15   1        0.18       -8.54     15.16 o 
   4  15   1       92.67       98.81     18.00 o 
   5  15   1       26.13       33.06     14.93 o 
   6  15   1        1.29        9.62     17.52 o 
   7  15   1        1.58      -18.55     18.55 o 
   8  15   1        0.38      -20.71     20.71 o 
  -8  16   1       10.78        0.00     16.84 o 
  -7  16   1       71.29       55.97     24.09 o 
  -6  16   1      144.75      158.95     24.51 o 
  -5  16   1        0.10      -11.49     15.54 o 
  -4  16   1      260.46      289.37     33.08 o 
  -3  16   1        1.73       -1.81     18.72 o 
  -2  16   1       11.80       10.68     20.45 o 
  -1  16   1       77.11       79.38     23.07 o 
   0  16   1      202.25      187.32     19.11 o 
   1  16   1       20.01       39.12     17.78 o 
   2  16   1       90.34      119.30     19.81 o 
   3  16   1        0.08       -1.85     16.25 o 
   4  16   1       65.56       72.53     20.02 o 
   5  16   1       13.22       -3.95     19.20 o 
   6  16   1       27.76        8.26     21.28 o 
   7  16   1       23.06       36.82     16.64 o 
  -6  17   1        0.29       19.25     20.61 o 
  -5  17   1       58.57       51.65     22.72 o 
  -4  17   1      147.90      112.42     29.23 o 
  -3  17   1       18.90       35.34     18.63 o 
  -2  17   1      130.47      108.27     26.08 o 
  -1  17   1       17.83       -7.67     19.55 o 
   0  17   1        1.67       16.78     11.16 o 
   1  17   1       15.74       27.04     20.26 o 
   2  17   1       17.16       21.58     21.40 o 
   3  17   1        0.02       18.04     16.64 o 
   4  17   1       12.03       -4.13     18.66 o 
   5  17   1        6.75       -4.27     21.32 o 
  -4  18   1       36.35       54.20     19.98 o 
  -3  18   1       43.21       38.23     18.76 o 
  -2  18   1       43.16       23.03     21.04 o 
  -1  18   1        4.05       24.94     15.26 o 
   0  18   1       65.54       53.81     15.96 o 
   1  18   1       23.18       58.59     17.50 o 
   2  18   1       13.75        6.37     17.62 o 
   3  18   1        3.74       32.45     20.18 o 
 -15   0   2        5.06       10.05     18.31 o 
 -14   0   2        0.56       34.54     14.20 o 
 -13   0   2      159.37      191.48     21.77 o 
 -12   0   2       61.26       76.27     14.22 o 
 -11   0   2        1.54       -7.85     12.39 o 
 -10   0   2      389.59      374.94     24.54 o 
  -9   0   2        0.69       -3.05      9.48 o 
  -8   0   2     1260.56     1107.12     34.28 o 
  -7   0   2        8.39        9.11      8.10 o 
  -6   0   2     1429.33     1379.20     33.57 o 
  -5   0   2     1311.92     1313.57     29.34 o 
  -4   0   2    13734.88    14130.83     78.41 o 
  -3   0   2     1653.89     1768.83     25.69 o 
  -2   0   2       22.71       30.52      6.45 o 
  -1   0   2    12261.94    11249.79    230.33 o 
   0   0   2     5146.64     5098.20    175.41 o 
   1   0   2     2265.88     2166.45     27.50 o 
   2   0   2       12.50       24.19      5.66 o 
   3   0   2       29.03       32.00      7.30 o 
   4   0   2      555.59      604.12     21.87 o 
   5   0   2      297.88      271.27     17.03 o 
   6   0   2      787.25      729.27     27.67 o 
   7   0   2      143.32      141.61     16.50 o 
   8   0   2       45.17       57.98     10.95 o 
   9   0   2       37.69       32.14     12.67 o 
  10   0   2      382.11      337.79     29.36 o 
  11   0   2      119.97      101.56     25.13 o 
  12   0   2       68.68       69.88     18.35 o 
  13   0   2        1.83       -3.97     15.85 o 
  14   0   2        2.98       26.22     18.55 o 
 -15   1   2       21.75       28.22     16.62 o 
 -14   1   2       17.54       51.06     18.23 o 
 -13   1   2      118.78      121.54     22.52 o 
 -12   1   2       23.34       20.61     12.67 o 
 -11   1   2       47.64       63.01     12.04 o 
 -10   1   2       99.68      115.15     14.95 o 
  -9   1   2       10.08       11.25      9.97 o 
  -8   1   2       65.10       69.45     10.68 o 
  -7   1   2       85.70       65.08      9.40 o 
  -6   1   2     1018.73     1024.06     28.20 o 
  -5   1   2       97.02       70.70      9.15 o 
  -4   1   2        0.02       10.13      4.01 o 
  -3   1   2     5105.80     5220.01     44.00 o 
  -2   1   2     7903.20     7988.59     49.27 o 
  -1   1   2      185.48      180.63      8.65 o 
   0   1   2    12652.52    11397.75    236.01 o 
   1   1   2     1594.93     1505.34     23.35 o 
   2   1   2    14324.83    13524.07     77.21 o 
   3   1   2     1612.15     1586.98     29.54 o 
   4   1   2        1.77       -0.63      5.33 o 
   5   1   2     1334.11     1160.83     32.41 o 
   6   1   2        2.51       -9.64      9.64 o 
   7   1   2        0.10       14.04      8.63 o 
   8   1   2      151.93      190.87     18.74 o 
   9   1   2      105.18      122.67     18.94 o 
  10   1   2       12.92        2.89     12.96 o 
  11   1   2       46.25       33.97     17.94 o 
  12   1   2       44.34       57.51     20.34 o 
  13   1   2        5.23       19.88     16.64 o 
  14   1   2       24.16       41.64     18.72 o 
 -15   2   2        0.35       -4.07     15.48 o 
 -14   2   2       43.79       64.35     19.02 o 
 -13   2   2      117.12       87.85     20.63 o 
 -12   2   2        2.45        0.00     12.63 o 
 -11   2   2      394.04      382.69     27.04 o 
 -10   2   2      146.36      132.13     15.48 o 
  -9   2   2      510.10      527.19     27.38 o 
  -8   2   2      275.44      319.85     20.59 o 
  -7   2   2       78.92       91.14     10.78 o 
  -6   2   2      882.52      888.55     27.28 o 
  -5   2   2      659.42      581.88     21.56 o 
  -4   2   2      117.61       93.52      9.36 o 
  -3   2   2      316.14      309.31     13.61 o 
  -2   2   2     1736.59     1796.05     26.16 o 
  -1   2   2    10332.86     9642.66    239.10 o 
   0   2   2     7499.13     7583.44    161.97 o 
   1   2   2     1655.80     1679.66     25.86 o 
   2   2   2    12866.94    12536.43     77.23 o 
   3   2   2     1254.46     1331.27     27.81 o 
   4   2   2      348.73      380.68     18.78 o 
   5   2   2       38.92       45.35     10.46 o 
   6   2   2      346.28      376.61     20.63 o 
   7   2   2       26.81       32.67     11.54 o 
   8   2   2        0.54        9.28      9.56 o 
   9   2   2      453.11      471.90     31.88 o 
  10   2   2        2.85        5.86     13.75 o 
  11   2   2       37.54       40.83     16.09 o 
  12   2   2        4.64       -3.62     15.16 o 
  13   2   2       67.02       54.09     19.94 o 
 -15   3   2        0.16        2.05     17.56 o 
 -14   3   2       11.03       22.36     13.69 o 
 -13   3   2       96.11      116.08     18.66 o 
 -12   3   2       12.65      -10.60     14.28 o 
 -11   3   2      172.27      169.32     20.67 o 
 -10   3   2       46.31       51.86     11.51 o 
  -9   3   2      942.37      917.17     35.87 o 
  -8   3   2        7.28       10.33      8.85 o 
  -7   3   2       99.43      121.03     12.13 o 
  -6   3   2      374.69      385.44     19.25 o 
  -5   3   2     2753.02     2851.05     42.36 o 
  -4   3   2     1662.48     1718.82     30.41 o 
  -3   3   2     2452.09     2382.00     33.53 o 
  -2   3   2     5493.21     5492.78     47.38 o 
  -1   3   2      125.48       94.03      9.03 o 
   0   3   2    15948.16    14225.73    232.01 o 
   1   3   2     2424.01     2303.88     32.14 o 
   2   3   2     3161.22     3181.56     40.79 o 
   3   3   2     3738.38     4061.60     49.76 o 
   4   3   2        1.58       11.05      5.78 o 
   5   3   2     3340.35     3502.22     53.40 o 
   6   3   2      222.87      233.73     17.94 o 
   7   3   2       59.36       53.50     11.62 o 
   8   3   2      251.98      266.87     22.40 o 
   9   3   2      117.91      103.96     18.17 o 
  10   3   2       47.25       28.30     15.12 o 
  11   3   2        4.08       18.23     13.37 o 
  12   3   2       73.81       80.81     17.62 o 
  13   3   2       26.85       10.13     19.12 o 
 -15   4   2        0.94        8.36     18.92 o 
 -14   4   2       96.04      102.41     21.28 o 
 -13   4   2      124.80      118.42     22.83 o 
 -12   4   2        5.94       15.48     12.37 o 
 -11   4   2      230.71      216.81     24.07 o 
 -10   4   2        0.67        8.69     11.05 o 
  -9   4   2       95.96      105.06     14.79 o 
  -8   4   2       34.88       19.57     10.54 o 
  -7   4   2      895.69      915.56     31.72 o 
  -6   4   2     9905.69    10594.98     89.86 o 
  -5   4   2      403.34      433.61     19.57 o 
  -4   4   2     1917.96     2024.53     34.44 o 
  -3   4   2     2006.47     2110.39     33.85 o 
  -2   4   2       87.49       68.54      9.05 o 
  -1   4   2       14.19       15.14      5.84 o 
   0   4   2    14299.52    12822.94    240.47 o 
   1   4   2     1429.44     1346.79     29.23 o 
   2   4   2     1134.19      999.30     26.63 o 
   3   4   2     3567.43     3562.99     48.32 o 
   4   4   2       12.60       22.91      7.04 o 
   5   4   2     1566.70     1403.45     38.65 o 
   6   4   2      518.09      518.96     24.80 o 
   7   4   2        3.08        6.53      9.97 o 
   8   4   2       93.20       67.26     16.46 o 
   9   4   2        0.02      -14.48     14.48 o 
  10   4   2      105.27      144.83     18.61 o 
  11   4   2        2.80        0.00     13.10 o 
  12   4   2      102.94      132.79     22.36 o 
  13   4   2        7.93       -4.13     18.66 o 
 -15   5   2       41.34       44.74     19.86 o 
 -14   5   2        0.00      -18.09     18.09 o 
 -13   5   2        4.96      -14.08     14.08 o 
 -12   5   2       28.61       31.82     15.75 o 
 -11   5   2      323.37      368.74     27.63 o 
 -10   5   2        3.25       27.08     10.23 o 
  -9   5   2       40.22       36.94     11.43 o 
  -8   5   2        2.60       11.33      8.67 o 
  -7   5   2       28.90       17.39     10.07 o 
  -6   5   2      170.29      198.76     16.25 o 
  -5   5   2        1.62       12.23      6.06 o 
  -4   5   2       14.56       21.85      7.16 o 
  -3   5   2       69.19       57.07      8.10 o 
  -2   5   2       13.08       -2.16      6.00 o 
  -1   5   2     2183.31     2368.33     35.58 o 
   0   5   2     5356.08     5982.28     40.49 o 
   1   5   2     1426.38     1632.79     33.83 o 
   2   5   2      567.85      602.57     22.44 o 
   3   5   2      684.95      814.33     27.02 o 
   4   5   2        9.41        0.81     10.74 o 
   5   5   2     1616.50     1602.58     41.32 o 
   6   5   2     1100.02     1132.49     38.76 o 
   7   5   2      207.64      215.79     20.38 o 
   8   5   2      660.53      671.50     33.22 o 
   9   5   2       73.89       48.07     17.19 o 
  10   5   2        2.95        7.85     13.22 o 
  11   5   2       42.60       -3.46     21.10 o 
  12   5   2      171.72      137.73     26.10 o 
  13   5   2       57.12       77.80     21.34 o 
 -15   6   2       55.77       67.64     20.12 o 
 -14   6   2        0.59       -9.95     18.35 o 
 -13   6   2       55.38       86.97     20.34 o 
 -12   6   2        4.94       13.16     14.14 o 
 -11   6   2      261.16      223.36     22.77 o 
 -10   6   2       99.72      114.31     17.48 o 
  -9   6   2        8.16       10.92     12.06 o 
  -8   6   2      142.58      137.30     15.56 o 
  -7   6   2       56.49       57.74     11.21 o 
  -6   6   2      564.22      576.49     25.04 o 
  -5   6   2       18.04       15.85      7.85 o 
  -4   6   2        8.32        1.44      7.34 o 
  -3   6   2      589.61      561.70     22.15 o 
  -2   6   2      222.83      222.67     14.77 o 
  -1   6   2        1.07        1.85      6.12 o 
   0   6   2     2563.38     2784.21     38.62 o 
   1   6   2      120.53      124.44     11.68 o 
   2   6   2      123.79      128.00     12.57 o 
   3   6   2       61.49       45.29      9.87 o 
   4   6   2      635.15      688.20     27.53 o 
   5   6   2        5.25        2.89      8.00 o 
   6   6   2       12.14        8.57     11.25 o 
   7   6   2      138.44      112.20     16.97 o 
   8   6   2       56.24       49.03     14.22 o 
   9   6   2      472.10      482.89     30.05 o 
  10   6   2      368.76      345.42     32.63 o 
  11   6   2       30.92       12.51     17.05 o 
  12   6   2       75.27       84.49     21.06 o 
  13   6   2       28.21        0.00     23.60 o 
 -14   7   2        0.89       28.71     16.15 o 
 -13   7   2        5.05        7.49     14.99 o 
 -12   7   2       88.22       46.08     21.93 o 
 -11   7   2       14.75       32.59     13.45 o 
 -10   7   2       95.89       62.03     19.63 o 
  -9   7   2        0.00       -3.84     12.33 o 
  -8   7   2       58.26       44.04     12.15 o 
  -7   7   2      470.71      518.16     26.91 o 
  -6   7   2      219.13      228.20     19.55 o 
  -5   7   2      316.00      334.15     20.14 o 
  -4   7   2      651.62      763.67     27.95 o 
  -3   7   2      247.63      287.85     18.33 o 
  -2   7   2      120.56      116.04     12.08 o 
  -1   7   2       18.10       13.45      7.39 o 
   0   7   2     1620.46     1777.87     28.83 o 
   1   7   2      507.71      433.61     20.85 o 
   2   7   2      577.77      623.50     25.76 o 
   3   7   2       24.39       25.00      7.57 o 
   4   7   2      170.68      232.74     17.31 o 
   5   7   2        0.12        7.26      9.56 o 
   6   7   2        0.43       -4.56     10.60 o 
   7   7   2       19.04       40.34     12.49 o 
   8   7   2      447.95      417.05     29.87 o 
   9   7   2       20.07        7.65     14.44 o 
  10   7   2       26.47       28.64     17.90 o 
  11   7   2       14.17       48.07     14.55 o 
  12   7   2       67.34       87.11     21.71 o 
 -14   8   2        7.20        0.00     20.12 o 
 -13   8   2        0.84       23.33     14.28 o 
 -12   8   2      133.04      108.45     20.04 o 
 -11   8   2       35.19       32.49     17.03 o 
 -10   8   2       85.19       63.78     17.11 o 
  -9   8   2       66.63       81.25     14.06 o 
  -8   8   2       38.03       17.31     13.98 o 
  -7   8   2        6.17        9.05      9.74 o 
  -6   8   2        0.01       -7.28      9.13 o 
  -5   8   2       14.79       -4.80     10.29 o 
  -4   8   2       37.36       57.35     10.90 o 
  -3   8   2      650.33      757.33     28.93 o 
  -2   8   2      235.49      286.18     18.29 o 
  -1   8   2     1095.73     1063.77     32.31 o 
   0   8   2     1095.04     1157.85     23.84 o 
   1   8   2      188.80      185.37     16.07 o 
   2   8   2       50.01       75.48     12.13 o 
   3   8   2      246.11      281.19     19.79 o 
   4   8   2      122.31      142.73     15.73 o 
   5   8   2       90.65       79.32     13.63 o 
   6   8   2      315.16      345.52     25.06 o 
   7   8   2      224.29      224.52     21.71 o 
   8   8   2       28.72       35.15     16.03 o 
   9   8   2      152.79      187.63     23.07 o 
  10   8   2        0.36       -5.27     14.57 o 
  11   8   2      105.46       38.39     23.66 o 
  12   8   2       51.04       46.10     20.95 o 
 -13   9   2       39.56       26.30     19.29 o 
 -12   9   2       45.31       68.74     16.52 o 
 -11   9   2       49.08       56.29     17.98 o 
 -10   9   2       63.46       53.24     18.25 o 
  -9   9   2      169.43      171.13     21.95 o 
  -8   9   2      265.54      308.23     23.78 o 
  -7   9   2      634.69      656.56     33.24 o 
  -6   9   2      286.81      324.55     23.31 o 
  -5   9   2     1234.05     1426.91     42.40 o 
  -4   9   2        4.09        0.00      9.11 o 
  -3   9   2      730.56      664.72     28.71 o 
  -2   9   2       55.93       94.72     13.55 o 
  -1   9   2       14.87       21.81      9.18 o 
   0   9   2      983.86     1054.18     24.43 o 
   1   9   2      846.11      934.44     33.49 o 
   2   9   2      259.85      256.36     18.61 o 
   3   9   2      668.70      637.42     29.91 o 
   4   9   2       76.05       66.00     12.80 o 
   5   9   2        5.95       19.29     10.92 o 
   6   9   2      446.31      462.81     28.64 o 
   7   9   2      142.80      123.61     22.95 o 
   8   9   2      152.15      185.60     21.10 o 
   9   9   2        0.57       16.85     14.10 o 
  10   9   2        0.23      -14.69     16.62 o 
  11   9   2        2.29      -17.31     17.31 o 
  12   9   2       36.28       17.39     20.16 o 
 -13  10   2       11.52       16.89     20.89 o 
 -12  10   2       10.97        7.79     17.62 o 
 -11  10   2      106.76       95.15     20.08 o 
 -10  10   2       50.64       46.40     16.07 o 
  -9  10   2      221.29      254.08     25.06 o 
  -8  10   2      150.80      165.82     20.69 o 
  -7  10   2      182.24      193.57     19.75 o 
  -6  10   2     1259.85     1229.65     42.34 o 
  -5  10   2       95.06      101.72     15.93 o 
  -4  10   2      140.26      141.55     15.56 o 
  -3  10   2       34.75       40.04     11.92 o 
  -2  10   2        3.21        7.18      9.13 o 
  -1  10   2      293.53      246.94     20.61 o 
   0  10   2       54.05       57.58     13.77 o 
   1  10   2       52.58       63.98     12.88 o 
   2  10   2      453.47      410.95     25.31 o 
   3  10   2      213.44      231.60     18.98 o 
   4  10   2       40.78       31.66     15.01 o 
   5  10   2      795.23      741.36     36.23 o 
   6  10   2      348.74      393.92     28.28 o 
   7  10   2      263.54      225.51     27.46 o 
   8  10   2        4.93       -3.28     15.87 o 
   9  10   2      121.48      179.25     22.93 o 
  10  10   2       38.67       46.18     18.86 o 
  11  10   2        3.16       -4.17     18.19 o 
 -12  11   2       35.04       59.28     21.14 o 
 -11  11   2      196.40      138.24     28.28 o 
 -10  11   2       16.10       21.08     14.91 o 
  -9  11   2      111.99       79.93     20.83 o 
  -8  11   2      586.78      562.23     35.05 o 
  -7  11   2      267.64      271.39     23.31 o 
  -6  11   2      258.95      249.78     22.72 o 
  -5  11   2      135.25      122.61     17.56 o 
  -4  11   2      306.75      375.45     24.35 o 
  -3  11   2      772.54      827.55     36.94 o 
  -2  11   2      840.53      904.68     36.33 o 
  -1  11   2       25.32       29.36     11.17 o 
   0  11   2       12.42       14.95      8.05 o 
   1  11   2      213.41      233.30     20.40 o 
   2  11   2        1.71        7.20      9.30 o 
   3  11   2       32.83       23.84     12.35 o 
   4  11   2        5.49       13.24     12.84 o 
   5  11   2      126.41       97.10     19.94 o 
   6  11   2       44.22       49.64     16.26 o 
   7  11   2       69.84       35.52     17.09 o 
   8  11   2        1.36        6.94     13.24 o 
   9  11   2        1.77        5.62     17.46 o 
  10  11   2       20.68      -10.11     18.64 o 
  11  11   2        2.24       15.28     19.41 o 
 -12  12   2        3.22       23.66     12.72 o 
 -11  12   2       11.42       24.01     17.66 o 
 -10  12   2        0.54        5.59     17.98 o 
  -9  12   2        0.50       33.06     12.90 o 
  -8  12   2       16.39       26.08     15.79 o 
  -7  12   2       12.36       44.45     14.95 o 
  -6  12   2       45.55       43.47     15.87 o 
  -5  12   2      464.24      438.49     29.05 o 
  -4  12   2        0.64        2.66     12.71 o 
  -3  12   2      163.24      155.25     18.90 o 
  -2  12   2        5.48      -12.76     12.76 o 
  -1  12   2        7.59       22.46     11.01 o 
   0  12   2       91.32       97.98     16.25 o 
   1  12   2      157.25      161.08     18.00 o 
   2  12   2        3.65        6.59      9.58 o 
   3  12   2        3.77       -4.11     13.63 o 
   4  12   2        6.22       14.38     15.22 o 
   5  12   2      501.42      469.42     32.55 o 
   6  12   2        2.86      -14.53     16.07 o 
   7  12   2       10.20       -8.61     15.89 o 
   8  12   2       42.96       23.99     18.72 o 
   9  12   2        6.63      -19.90     19.90 o 
  10  12   2        1.89       -4.25     16.21 o 
 -11  13   2       53.91       40.20     21.48 o 
 -10  13   2       18.33       37.62     18.25 o 
  -9  13   2      172.73      154.17     26.08 o 
  -8  13   2      138.67      148.59     21.91 o 
  -7  13   2       20.48       11.56     15.22 o 
  -6  13   2      271.04      260.57     25.98 o 
  -5  13   2       93.80       88.54     16.78 o 
  -4  13   2       37.62       54.97     16.36 o 
  -3  13   2        9.98       11.25     15.16 o 
  -2  13   2      686.11      598.62     35.70 o 
  -1  13   2      130.49      102.96     20.59 o 
   0  13   2       10.21       12.72     11.73 o 
   1  13   2      715.43      782.61     37.94 o 
   2  13   2      202.79      192.96     22.95 o 
   3  13   2        4.68       -4.48     13.43 o 
   4  13   2        1.59       -1.55     16.13 o 
   5  13   2       32.67       34.42     15.81 o 
   6  13   2       13.60        6.94     16.80 o 
   7  13   2        0.23        3.68     12.21 o 
   8  13   2       33.80       35.30     18.61 o 
   9  13   2        3.94      -10.48     17.15 o 
 -10  14   2        0.34       14.73     14.73 o 
  -9  14   2        3.22        5.94     16.48 o 
  -8  14   2       35.55       54.36     19.39 o 
  -7  14   2        0.01      -16.01     17.17 o 
  -6  14   2        4.06       10.19     14.42 o 
  -5  14   2        7.32       17.94     13.14 o 
  -4  14   2      316.38      309.05     26.67 o 
  -3  14   2        0.98       10.76     14.67 o 
  -2  14   2      559.56      529.80     38.41 o 
  -1  14   2        0.02        9.03     15.18 o 
   0  14   2       13.04       13.56      9.78 o 
   1  14   2       97.05      107.34     19.39 o 
   2  14   2       10.01        3.15     15.07 o 
   3  14   2       86.87      102.15     18.84 o 
   4  14   2        1.14       -5.05     15.73 o 
   5  14   2       34.96       31.78     16.76 o 
   6  14   2      292.25      282.66     27.46 o 
   7  14   2       19.94       19.67     20.81 o 
   8  14   2        0.00       -4.17     15.89 o 
  -9  15   2        7.38      -22.60     22.60 o 
  -8  15   2       15.28        0.00     19.06 o 
  -7  15   2       56.67       74.68     17.86 o 
  -6  15   2       36.68        9.17     20.51 o 
  -5  15   2       18.24        8.83     18.27 o 
  -4  15   2      129.15      121.70     20.06 o 
  -3  15   2      237.01      268.15     26.49 o 
  -2  15   2      764.58      718.61     41.95 o 
  -1  15   2        1.01       -8.22     16.19 o 
   0  15   2        1.36       -7.15     11.10 o 
   1  15   2       58.44       28.42     18.23 o 
   2  15   2      171.75      170.77     22.77 o 
   3  15   2      121.37      124.83     20.57 o 
   4  15   2       17.41        9.11     17.76 o 
   5  15   2       26.87       22.81     16.80 o 
   6  15   2       15.90       13.96     15.58 o 
   7  15   2        7.24       21.00     17.56 o 
  -8  16   2       70.09       70.98     23.86 o 
  -7  16   2        2.42        0.00     20.16 o 
  -6  16   2       13.89       27.69     16.30 o 
  -5  16   2       40.21       43.96     19.77 o 
  -4  16   2        1.60       22.30     17.03 o 
  -3  16   2      119.94      127.48     20.28 o 
  -2  16   2        0.28      -10.78     17.60 o 
  -1  16   2      445.14      498.86     34.63 o 
   0  16   2       77.18       78.15     15.58 o 
   1  16   2       38.54       23.62     14.18 o 
   2  16   2        3.35        0.00     12.00 o 
   3  16   2       15.08        1.91     18.74 o 
   4  16   2        5.99       -3.93     17.80 o 
   5  16   2        4.46      -19.29     19.29 o 
   6  16   2        8.96       17.09     17.62 o 
  -6  17   2       68.76       83.06     24.19 o 
  -5  17   2      106.87       94.92     25.61 o 
  -4  17   2       31.81       12.08     19.71 o 
  -3  17   2       62.21       29.62     19.65 o 
  -2  17   2        4.56       11.70     20.83 o 
  -1  17   2       10.52      -21.79     21.79 o 
   0  17   2        0.06       -7.83     11.60 o 
   1  17   2        6.38        7.89     18.47 o 
   2  17   2       94.11       46.12     23.97 o 
   3  17   2      134.86      182.89     26.08 o 
   4  17   2      140.83      182.18     26.63 o 
  -4  18   2       11.07       32.57     18.80 o 
  -3  18   2       46.50       36.29     23.86 o 
  -2  18   2        1.01       19.00     17.54 o 
  -1  18   2        0.01        4.21     19.49 o 
   0  18   2       39.94       13.47     15.28 o 
   1  18   2        0.00      -12.78     20.87 o 
   2  18   2       47.44       10.82     22.40 o 
 -16   1   3       15.05       39.02     19.86 o 
 -15   1   3        1.47        9.85     14.34 o 
 -14   1   3       91.12       98.04     22.34 o 
 -13   1   3       31.43       57.86     14.73 o 
 -12   1   3      574.44      600.51     34.52 o 
 -11   1   3      279.71      318.69     24.51 o 
 -10   1   3      610.85      605.66     30.78 o 
  -9   1   3       34.08       40.53     10.42 o 
  -8   1   3       24.00       37.33      8.14 o 
  -7   1   3       15.34        6.96      6.71 o 
  -6   1   3      149.87      140.80     11.92 o 
  -5   1   3     1246.45     1274.72     30.41 o 
  -4   1   3     1189.95     1111.09     26.26 o 
  -3   1   3     5489.81     5316.16     48.32 o 
  -2   1   3     1483.47     1426.79     24.21 o 
  -1   1   3     2492.06     2769.27     33.65 o 
   0   1   3     4491.72     4664.10    278.65 o 
   1   1   3        4.96        9.54      4.58 o 
   2   1   3       25.61       15.52      6.18 o 
   3   1   3       23.98       36.84      6.43 o 
   4   1   3      216.21      202.46     15.26 o 
   5   1   3       70.97       75.96     10.29 o 
   6   1   3      416.52      440.67     23.35 o 
   7   1   3      177.01      175.53     18.41 o 
   8   1   3       59.08       46.59     12.78 o 
   9   1   3       67.98       45.14     16.32 o 
  10   1   3      640.34      628.75     37.47 o 
  11   1   3       21.23       13.96     17.27 o 
  12   1   3      120.00      113.80     23.07 o 
  13   1   3       24.95       27.61     19.59 o 
 -16   2   3        0.01      -19.65     19.65 o 
 -15   2   3        5.94       -3.97     17.98 o 
 -14   2   3       37.52       66.52     15.36 o 
 -13   2   3       14.41        8.12     14.79 o 
 -12   2   3       17.96       14.59     13.69 o 
 -11   2   3       73.33       78.37     15.67 o 
 -10   2   3        0.08       -2.32     11.64 o 
  -9   2   3      123.25      108.23     15.26 o 
  -8   2   3     2378.95     2439.37     52.32 o 
  -7   2   3      469.27      524.25     23.72 o 
  -6   2   3        4.74       10.33      6.65 o 
  -5   2   3     2010.09     2014.34     35.40 o 
  -4   2   3     1091.53     1026.40     26.43 o 
  -3   2   3       67.65       68.11      8.48 o 
  -2   2   3     1568.61     1583.44     26.87 o 
  -1   2   3     1826.75     1974.98     29.09 o 
   0   2   3    10423.90    10739.35    283.90 o 
   1   2   3       65.72       70.15      7.83 o 
   2   2   3     2077.97     1895.92     33.61 o 
   3   2   3      377.17      352.24     19.29 o 
   4   2   3       14.53       22.32      7.26 o 
   5   2   3       33.34       40.55      8.28 o 
   6   2   3      711.61      714.32     30.86 o 
   7   2   3        2.70        7.95      8.87 o 
   8   2   3        8.01       -8.93     12.82 o 
   9   2   3       48.78       25.67     15.22 o 
  10   2   3      132.29      138.09     20.40 o 
  11   2   3       94.79       54.56     20.30 o 
  12   2   3       14.43       25.27     17.92 o 
  13   2   3        3.73       -6.41     19.96 o 
 -15   3   3       12.60        6.02     17.39 o 
 -14   3   3      113.60      111.14     21.93 o 
 -13   3   3      105.58       98.85     18.05 o 
 -12   3   3      969.79      942.46     42.84 o 
 -11   3   3      103.97      134.53     18.70 o 
 -10   3   3       32.24       20.24     14.81 o 
  -9   3   3       99.15      109.04     14.48 o 
  -8   3   3      120.15      142.41     13.45 o 
  -7   3   3      260.54      267.32     17.74 o 
  -6   3   3       74.05       69.47     10.33 o 
  -5   3   3     1462.28     1334.45     32.67 o 
  -4   3   3     3392.38     3368.26     43.72 o 
  -3   3   3     1923.39     2050.47     35.48 o 
  -2   3   3     1129.75     1133.16     25.72 o 
  -1   3   3     2246.42     2555.78     35.15 o 
   0   3   3     6067.58     6250.08     42.70 o 
   1   3   3       60.05       60.22      9.32 o 
   2   3   3      165.98      169.91     12.82 o 
   3   3   3      607.37      680.49     31.00 o 
   4   3   3     2983.24     2829.00     48.44 o 
   5   3   3        0.26       -5.47      9.74 o 
   6   3   3      464.39      490.96     26.30 o 
   7   3   3     1172.77     1131.35     40.77 o 
   8   3   3       59.86       54.64     14.26 o 
   9   3   3      100.30      148.00     19.14 o 
  10   3   3       12.16       11.29     14.87 o 
  11   3   3       55.29       37.47     17.76 o 
  12   3   3       37.84       53.12     18.98 o 
  13   3   3       19.36       38.94     19.82 o 
 -15   4   3       43.94       71.45     18.61 o 
 -14   4   3       71.96       68.66     21.87 o 
 -13   4   3       39.57       40.36     15.42 o 
 -12   4   3        9.36       34.93     12.80 o 
 -11   4   3        0.59      -12.53     12.53 o 
 -10   4   3       28.34       29.44     13.43 o 
  -9   4   3        0.01       -1.10      8.42 o 
  -8   4   3       27.02       20.53     11.09 o 
  -7   4   3     1118.36     1112.23     35.50 o 
  -6   4   3     1282.70     1291.50     34.56 o 
  -5   4   3       41.06       58.94     10.92 o 
  -4   4   3      696.34      685.53     23.25 o 
  -3   4   3      473.19      489.99     19.61 o 
  -2   4   3      149.91      155.12     11.01 o 
  -1   4   3     2182.52     2189.30     34.71 o 
   0   4   3     4797.57     5074.02     84.61 o 
   1   4   3     2099.74     2265.16     37.72 o 
   2   4   3      378.53      353.36     18.68 o 
   3   4   3      684.76      755.52     26.83 o 
   4   4   3      154.81      101.52     13.28 o 
   5   4   3     1086.18     1156.60     36.48 o 
   6   4   3        3.53       -2.14      9.32 o 
   7   4   3       14.81       14.38     11.74 o 
   8   4   3        8.11        9.36     11.43 o 
   9   4   3       79.93       96.57     17.01 o 
  10   4   3       37.60       46.08     14.91 o 
  11   4   3       19.35       32.71     18.88 o 
  12   4   3        6.17        3.99     17.21 o 
 -15   5   3       22.50        2.08     19.88 o 
 -14   5   3      136.22      125.28     22.30 o 
 -13   5   3       90.24       70.70     19.75 o 
 -12   5   3      100.17       92.20     19.45 o 
 -11   5   3       63.36       63.57     18.47 o 
 -10   5   3      123.27      104.41     17.54 o 
  -9   5   3       34.39        8.02     13.22 o 
  -8   5   3      944.37     1005.32     35.62 o 
  -7   5   3     1143.52     1027.88     34.08 o 
  -6   5   3        3.12        0.83      9.32 o 
  -5   5   3      153.67      153.07     13.33 o 
  -4   5   3      565.18      554.76     22.32 o 
  -3   5   3     1144.17     1165.67     30.39 o 
  -2   5   3      826.53      945.12     26.61 o 
  -1   5   3     4712.31     5193.32     56.62 o 
   0   5   3       86.19       78.34     12.43 o 
   1   5   3      133.47      116.55     12.71 o 
   2   5   3     3841.07     3990.52     54.79 o 
   3   5   3      205.92      194.96     16.25 o 
   4   5   3      529.76      524.86     25.65 o 
   5   5   3     2948.84     2794.96     58.39 o 
   6   5   3     1339.39     1297.79     42.76 o 
   7   5   3      139.53      113.30     18.59 o 
   8   5   3      503.57      512.73     31.00 o 
   9   5   3      373.02      361.07     28.12 o 
  10   5   3        0.01       -3.38     14.14 o 
  11   5   3       50.84       55.82     19.33 o 
  12   5   3       67.57       71.53     18.63 o 
 -15   6   3       32.65       40.57     20.38 o 
 -14   6   3       63.96       85.81     21.54 o 
 -13   6   3       27.89       12.45     17.50 o 
 -12   6   3       19.58       24.25     17.03 o 
 -11   6   3       11.05        8.81     13.45 o 
 -10   6   3      130.57      140.90     18.90 o 
  -9   6   3       19.73       13.24     22.60 o 
  -8   6   3       11.19        1.08      9.30 o 
  -7   6   3       17.39       17.74      9.34 o 
  -6   6   3       30.92       16.99     13.89 o 
  -5   6   3      713.62      751.06     28.75 o 
  -4   6   3      322.26      321.31     17.64 o 
  -3   6   3       17.97       45.59      9.81 o 
  -2   6   3      362.96      444.03     19.63 o 
  -1   6   3     1620.97     1822.58     38.76 o 
   0   6   3       99.27      226.21     15.41 o 
   1   6   3     4489.14     4303.67     57.15 o 
   2   6   3       71.37      105.97     11.47 o 
   3   6   3      161.32      167.39     16.19 o 
   4   6   3      214.77      171.64     15.97 o 
   5   6   3      877.60      858.07     34.14 o 
   6   6   3      158.91      160.07     18.15 o 
   7   6   3      292.18      321.42     25.33 o 
   8   6   3       10.82      -15.20     15.20 o 
   9   6   3       34.38       55.42     15.91 o 
  10   6   3        0.10       -3.48     15.18 o 
  11   6   3       58.62       80.32     20.95 o 
  12   6   3        1.51       -8.38     20.10 o 
 -14   7   3        6.68       24.13     15.58 o 
 -13   7   3       37.29       29.42     15.38 o 
 -12   7   3       22.61       43.64     16.11 o 
 -11   7   3      156.35      136.22     21.14 o 
 -10   7   3      103.52       94.82     18.80 o 
  -9   7   3       28.59       29.21     13.14 o 
  -8   7   3      490.22      489.60     27.71 o 
  -7   7   3      666.58      657.58     29.93 o 
  -6   7   3       83.93       82.41     12.37 o 
  -5   7   3       11.73       12.55      8.87 o 
  -4   7   3      820.98      969.90     31.41 o 
  -3   7   3     1289.54     1392.41     37.21 o 
  -2   7   3      654.43      648.81     26.47 o 
  -1   7   3       10.79       10.03      6.59 o 
   0   7   3      467.42      450.12     18.70 o 
   1   7   3      608.62      523.27     24.03 o 
   2   7   3       49.82       29.99      9.83 o 
   3   7   3        1.20        7.61      9.15 o 
   4   7   3        0.38       12.45      8.42 o 
   5   7   3      206.78      165.62     18.92 o 
   6   7   3        7.24      -11.19     12.00 o 
   7   7   3      110.04      113.42     19.47 o 
   8   7   3      210.05      210.05     23.05 o 
   9   7   3      154.46      148.14     24.86 o 
  10   7   3      129.65      131.65     24.66 o 
  11   7   3       41.86       21.71     19.23 o 
  12   7   3        4.74        4.31     20.67 o 
 -14   8   3       40.97       52.02     21.12 o 
 -13   8   3       59.29       53.46     16.64 o 
 -12   8   3        6.83        8.75     16.50 o 
 -11   8   3        3.52        3.21     15.87 o 
 -10   8   3      563.07      600.45     34.71 o 
  -9   8   3      776.37      805.99     36.68 o 
  -8   8   3       60.22       64.23     13.41 o 
  -7   8   3       41.82       20.47     13.37 o 
  -6   8   3        0.74        9.48      9.13 o 
  -5   8   3      297.56      303.61     21.32 o 
  -4   8   3     1057.03     1093.59     35.81 o 
  -3   8   3        5.27        8.89      8.61 o 
  -2   8   3      111.36      130.22     13.45 o 
  -1   8   3      476.07      498.43     24.35 o 
   0   8   3        1.60        2.18      6.19 o 
   1   8   3        2.68       14.69      9.18 o 
   2   8   3        0.33        8.73      9.05 o 
   3   8   3      651.21      680.96     29.44 o 
   4   8   3       17.56       22.36      9.62 o 
   5   8   3      145.93      174.63     18.78 o 
   6   8   3      133.10      173.01     18.25 o 
   7   8   3      164.13      178.66     23.05 o 
   8   8   3      156.92      168.31     21.04 o 
   9   8   3       93.00      127.09     18.96 o 
  10   8   3       18.82        0.00     18.37 o 
  11   8   3       78.00      110.33     24.53 o 
 -14   9   3        0.10        8.63     18.82 o 
 -13   9   3        2.98        0.00     16.87 o 
 -12   9   3       39.73       42.09     19.96 o 
 -11   9   3       26.03        6.75     16.32 o 
 -10   9   3       11.31       20.16     13.26 o 
  -9   9   3        1.99        1.44     14.51 o 
  -8   9   3        5.56       13.22     13.22 o 
  -7   9   3      100.99      116.49     15.26 o 
  -6   9   3       24.34       28.62     13.20 o 
  -5   9   3      150.53      118.38     15.67 o 
  -4   9   3       25.83       55.27     11.49 o 
  -3   9   3      147.17      182.55     16.19 o 
  -2   9   3       34.69       41.58     10.36 o 
  -1   9   3      269.51      237.19     19.33 o 
   0   9   3      604.35      670.72     22.11 o 
   1   9   3      585.51      630.77     28.18 o 
   2   9   3       74.09       78.69     14.10 o 
   3   9   3       55.30       55.27     13.59 o 
   4   9   3        0.24       -4.82     10.80 o 
   5   9   3       54.47       44.17     15.81 o 
   6   9   3      186.65      192.52     24.05 o 
   7   9   3      246.02      228.54     25.31 o 
   8   9   3      225.25      218.37     26.26 o 
   9   9   3       24.11       35.95     15.46 o 
  10   9   3      107.92      132.83     26.35 o 
  11   9   3        4.71      -16.97     21.85 o 
 -13  10   3       12.28        8.30     19.47 o 
 -12  10   3        7.74       44.13     16.84 o 
 -11  10   3        9.61       10.64     18.43 o 
 -10  10   3      419.35      366.11     30.66 o 
  -9  10   3      371.58      342.51     29.72 o 
  -8  10   3      127.39       97.69     19.16 o 
  -7  10   3       16.24       23.80     13.75 o 
  -6  10   3      187.96      186.41     21.52 o 
  -5  10   3      299.60      264.72     21.85 o 
  -4  10   3     1021.79     1044.83     36.76 o 
  -3  10   3      478.83      526.79     27.18 o 
  -2  10   3      158.55      180.04     16.82 o 
  -1  10   3      180.84      163.55     17.46 o 
   0  10   3     1662.09     1770.81     48.45 o 
   1  10   3       15.62        4.46     10.48 o 
   2  10   3      284.31      242.18     20.10 o 
   3  10   3       22.74       24.53     12.51 o 
   4  10   3       93.04      134.25     18.39 o 
   5  10   3        0.21        6.96     15.58 o 
   6  10   3      140.94      109.37     21.46 o 
   7  10   3        0.63      -17.68     17.68 o 
   8  10   3      100.49       80.24     21.22 o 
   9  10   3        0.45       -3.78     16.44 o 
  10  10   3       14.57       28.58     18.27 o 
 -13  11   3        0.14       23.92     15.83 o 
 -12  11   3       31.23       54.44     19.45 o 
 -11  11   3        0.73      -20.34     20.34 o 
 -10  11   3        6.73       27.87     13.92 o 
  -9  11   3        0.00        3.25     12.15 o 
  -8  11   3       21.39       24.29     16.48 o 
  -7  11   3      191.94      189.71     24.74 o 
  -6  11   3      384.08      400.45     28.69 o 
  -5  11   3       10.68       29.54     11.27 o 
  -4  11   3      278.87      295.13     23.21 o 
  -3  11   3        0.18        1.20     11.07 o 
  -2  11   3        3.88       21.28      9.60 o 
  -1  11   3       20.18       28.32     11.19 o 
   0  11   3      117.01      121.36     16.84 o 
   1  11   3       42.83       42.91     13.71 o 
   2  11   3      221.83      189.53     20.87 o 
   3  11   3      759.17      703.70     34.85 o 
   4  11   3       19.82       30.98     13.20 o 
   5  11   3        9.74       28.44     14.73 o 
   6  11   3      160.54      156.71     22.62 o 
   7  11   3        9.86       -1.71     15.05 o 
   8  11   3        4.07        0.00     17.48 o 
   9  11   3        0.01        3.97     17.07 o 
  10  11   3       10.22       27.81     19.02 o 
 -12  12   3       33.52       55.19     19.69 o 
 -11  12   3       23.47       61.36     17.60 o 
 -10  12   3      445.38      440.16     36.15 o 
  -9  12   3      122.41      128.17     23.76 o 
  -8  12   3        2.93        0.00     15.44 o 
  -7  12   3       13.00       18.45     15.07 o 
  -6  12   3       42.90       27.77     15.26 o 
  -5  12   3      144.39      171.99     20.97 o 
  -4  12   3      519.09      505.04     30.19 o 
  -3  12   3       33.69       22.40     15.75 o 
  -2  12   3        1.92       -6.49     12.39 o 
  -1  12   3       15.93        0.00     13.10 o 
   0  12   3       33.81       26.62      9.81 o 
   1  12   3       75.14       44.27     18.15 o 
   2  12   3       91.07       80.42     16.52 o 
   3  12   3      115.30      102.66     20.30 o 
   4  12   3      206.61      235.54     24.64 o 
   5  12   3       27.77       14.46     15.50 o 
   6  12   3        5.48      -10.25     18.72 o 
   7  12   3       16.25       12.76     16.80 o 
   8  12   3       13.08       27.30     18.09 o 
   9  12   3        9.06       20.91     17.48 o 
 -11  13   3        0.26      -12.57     18.51 o 
 -10  13   3        5.14        7.87     18.45 o 
  -9  13   3        9.14       -9.24     16.44 o 
  -8  13   3       29.51       40.18     15.32 o 
  -7  13   3        1.80       -6.63     14.26 o 
  -6  13   3        8.99       25.31     13.79 o 
  -5  13   3        6.86       30.41     15.50 o 
  -4  13   3       63.64       73.63     15.87 o 
  -3  13   3      154.86      167.09     21.26 o 
  -2  13   3       35.05        5.68     13.79 o 
  -1  13   3      478.07      509.84     32.61 o 
   0  13   3      769.91      799.28     27.63 o 
   1  13   3       27.64       29.28     14.04 o 
   2  13   3        6.61       36.21     12.25 o 
   3  13   3        0.02      -15.89     15.89 o 
   4  13   3      232.13      181.94     22.17 o 
   5  13   3       50.41       44.86     16.54 o 
   6  13   3        4.55       -5.49     15.16 o 
   7  13   3       17.91       -9.70     19.69 o 
   8  13   3        6.90       12.39     16.01 o 
 -10  14   3        0.05        2.08     15.50 o 
  -9  14   3       11.96      -11.86     21.08 o 
  -8  14   3        0.80        1.87     15.32 o 
  -7  14   3       55.92       30.35     19.94 o 
  -6  14   3       47.75       59.85     18.64 o 
  -5  14   3       43.13       36.27     18.35 o 
  -4  14   3      270.97      251.59     27.24 o 
  -3  14   3      295.39      321.96     29.34 o 
  -2  14   3      248.18      200.37     24.21 o 
  -1  14   3        3.50        7.75     16.03 o 
   0  14   3        6.17        5.42     11.07 o 
   1  14   3        0.24        9.56     11.05 o 
   2  14   3       27.73       36.03     15.87 o 
   3  14   3       11.39       22.03     15.07 o 
   4  14   3       12.71       12.37     14.46 o 
   5  14   3       19.58       20.38     19.16 o 
   6  14   3       23.30       27.32     14.61 o 
   7  14   3      185.36      210.52     29.05 o 
   8  14   3       27.53       26.28     21.46 o 
  -9  15   3        9.32        2.10     22.01 o 
  -8  15   3        0.00       26.10     15.67 o 
  -7  15   3       19.76       30.72     16.74 o 
  -6  15   3      343.36      372.86     33.12 o 
  -5  15   3       11.23      -14.28     16.74 o 
  -4  15   3        0.19       27.83     15.16 o 
  -3  15   3       13.51        6.82     17.58 o 
  -2  15   3       58.57       40.57     17.56 o 
  -1  15   3        0.75        0.00     14.32 o 
   0  15   3      142.15      173.79     16.59 o 
   1  15   3       10.21       20.77     15.87 o 
   2  15   3        2.20       44.35     13.85 o 
   3  15   3        4.16       23.80     15.64 o 
   4  15   3        6.17      -15.22     16.58 o 
   5  15   3        8.08      -18.84     18.84 o 
   6  15   3        0.02       10.42     18.29 o 
  -8  16   3        0.84       10.74     20.28 o 
  -7  16   3      102.54      123.77     24.23 o 
  -6  16   3      126.26      105.44     22.77 o 
  -5  16   3       48.04       54.03     19.29 o 
  -4  16   3        5.94      -21.48     21.48 o 
  -3  16   3      158.36      181.57     24.15 o 
  -2  16   3       41.15       44.06     17.41 o 
  -1  16   3      162.58      126.48     27.12 o 
   0  16   3       25.36       16.94     14.78 o 
   1  16   3       78.63      108.80     20.89 o 
   2  16   3       49.13       46.04     19.94 o 
   3  16   3        0.03        0.00     17.45 o 
   4  16   3       61.34       71.57     20.55 o 
   5  16   3       24.88       31.94     16.89 o 
  -6  17   3      208.52      192.68     31.90 o 
  -5  17   3       55.02       47.87     22.13 o 
  -4  17   3       31.88       34.61     19.22 o 
  -3  17   3        4.89       -8.02     16.54 o 
  -2  17   3       22.70        7.95     18.64 o 
  -1  17   3       11.68        9.93     20.53 o 
   0  17   3        6.89       -5.23     11.38 o 
   1  17   3       96.21       60.85     25.80 o 
   2  17   3       85.72       99.36     24.31 o 
   3  17   3       50.67       36.15     23.19 o 
  -3  18   3       27.85       71.45     17.98 o 
  -2  18   3       25.84       60.16     18.72 o 
  -1  18   3        7.61      -12.88     17.43 o 
   0  18   3        0.84       15.37     17.26 o 
   1  18   3        0.09       21.87     17.50 o 
 -16   0   4       48.25       61.74     20.08 o 
 -15   0   4       28.40       29.05     19.84 o 
 -14   0   4        6.91       14.04     15.10 o 
 -13   0   4      694.03      590.65     36.27 o 
 -12   0   4      704.82      748.11     37.92 o 
 -11   0   4     2306.29     2328.01     61.97 o 
 -10   0   4      206.04      202.08     19.55 o 
  -9   0   4        5.92       -7.16      9.64 o 
  -8   0   4     1236.00     1304.38     38.59 o 
  -7   0   4     2443.27     2430.80     49.44 o 
  -6   0   4      313.69      285.75     16.85 o 
  -5   0   4     2932.74     3081.55     44.96 o 
  -4   0   4     1852.53     1785.78     32.73 o 
  -3   0   4        9.91       -1.57      5.23 o 
  -2   0   4     7399.71     7732.37     63.64 o 
  -1   0   4     2353.70     2600.49     37.07 o 
   0   0   4     2495.98     2643.44    123.72 o 
   1   0   4     2652.95     2617.01     40.24 o 
   2   0   4      731.83      762.72     25.65 o 
   3   0   4     1150.71     1031.01     31.68 o 
   4   0   4        5.92       18.41     11.25 o 
   5   0   4       19.33        4.94      9.64 o 
   6   0   4     1222.46     1265.82     41.99 o 
   7   0   4      199.31      212.88     19.65 o 
   8   0   4       82.47       74.97     20.40 o 
   9   0   4      128.73      161.96     21.20 o 
  10   0   4        3.83       -8.54     17.33 o 
  11   0   4       18.94       16.97     18.76 o 
  12   0   4       19.55       12.45     15.24 o 
 -16   1   4        0.37       38.43     13.83 o 
 -15   1   4        1.81        3.89     19.23 o 
 -14   1   4      138.41      118.06     24.49 o 
 -13   1   4       23.26       33.47     15.36 o 
 -12   1   4        3.17      -10.05     15.26 o 
 -11   1   4      109.32       78.69     18.47 o 
 -10   1   4      163.04      152.34     17.19 o 
  -9   1   4      179.82      173.86     17.48 o 
  -8   1   4        5.29       -6.39      9.44 o 
  -7   1   4       57.97       69.58     10.92 o 
  -6   1   4      874.53      909.70     28.22 o 
  -5   1   4       15.28        6.37      7.91 o 
  -4   1   4      517.10      444.50     18.43 o 
  -3   1   4     1512.42     1642.17     32.45 o 
  -2   1   4     1614.22     1704.14     30.13 o 
  -1   1   4     1193.33     1227.35     26.20 o 
   0   1   4       12.09       20.41      5.33 o 
   1   1   4     1030.21      931.84     26.98 o 
   2   1   4       70.19       68.58      9.52 o 
   3   1   4       32.43       32.82      9.76 o 
   4   1   4      142.65      132.40     13.51 o 
   5   1   4       41.62       42.78     10.09 o 
   6   1   4      206.59      194.43     18.15 o 
   7   1   4       19.38       28.77     13.30 o 
   8   1   4       31.28       25.10     14.08 o 
   9   1   4        7.42        4.64     11.68 o 
  10   1   4        0.67       20.57     14.53 o 
  11   1   4        8.83       28.36     16.38 o 
  12   1   4        7.34        8.32     18.13 o 
 -16   2   4       55.33       77.39     23.54 o 
 -15   2   4       51.53       37.19     22.07 o 
 -14   2   4        0.26      -15.99     17.68 o 
 -13   2   4        1.73      -11.27     15.18 o 
 -12   2   4       24.17       -1.46     14.59 o 
 -11   2   4       87.77       58.77     16.46 o 
 -10   2   4      413.89      449.52     26.12 o 
  -9   2   4        8.86        6.27      9.91 o 
  -8   2   4       40.71       30.74      9.54 o 
  -7   2   4      406.49      458.13     22.70 o 
  -6   2   4     1607.85     1480.47     36.94 o 
  -5   2   4      287.75      267.22     16.28 o 
  -4   2   4     1855.00     1950.79     34.75 o 
  -3   2   4     1693.21     1667.94     33.53 o 
  -2   2   4       12.07        5.98      7.02 o 
  -1   2   4      187.73      164.46     12.51 o 
   0   2   4      495.12      501.55     14.19 o 
   1   2   4      126.04      148.69     12.13 o 
   2   2   4      266.27      267.63     17.09 o 
   3   2   4      737.39      736.17     26.98 o 
   4   2   4      193.93      156.77     15.75 o 
   5   2   4      201.88      259.10     18.66 o 
   6   2   4      245.10      244.90     21.87 o 
   7   2   4        0.04      -13.77     13.77 o 
   8   2   4        0.07       -7.04     13.89 o 
   9   2   4        1.47        7.81     13.18 o 
  10   2   4        8.94       20.75     12.71 o 
  11   2   4       83.18       83.84     24.41 o 
  12   2   4        4.70       16.76     18.72 o 
 -16   3   4        3.50        8.69     17.39 o 
 -15   3   4       55.76       25.76     24.35 o 
 -14   3   4      161.54      144.12     23.48 o 
 -13   3   4       74.62       58.81     19.61 o 
 -12   3   4       57.07       62.03     19.81 o 
 -11   3   4       45.28       53.26     14.46 o 
 -10   3   4      396.52      460.95     26.59 o 
  -9   3   4      122.64      111.67     15.42 o 
  -8   3   4       77.90      105.69     12.53 o 
  -7   3   4      205.93      153.84     14.10 o 
  -6   3   4       78.71       80.09     11.82 o 
  -5   3   4      572.68      611.89     23.15 o 
  -4   3   4       18.19        1.28      6.86 o 
  -3   3   4      462.22      501.48     19.45 o 
  -2   3   4       86.76       92.77      9.95 o 
  -1   3   4      806.30      724.19     23.54 o 
   0   3   4      594.59      563.09     14.98 o 
   1   3   4      816.96      796.28     25.74 o 
   2   3   4       72.18       44.84     11.43 o 
   3   3   4        0.62       -7.91      7.91 o 
   4   3   4      888.74      790.08     31.21 o 
   5   3   4      395.86      465.98     24.78 o 
   6   3   4      237.51      203.13     19.73 o 
   7   3   4       75.19       76.25     15.46 o 
   8   3   4        7.95       12.92     12.43 o 
   9   3   4        1.22        3.17     14.20 o 
  10   3   4      106.77      140.23     19.35 o 
  11   3   4       55.19       57.88     21.14 o 
  12   3   4        3.53       21.18     16.95 o 
 -15   4   4       11.56        8.06     18.90 o 
 -14   4   4        3.94       -7.34     17.01 o 
 -13   4   4       20.13       30.01     16.34 o 
 -12   4   4      120.28       90.69     19.59 o 
 -11   4   4       83.40       97.08     16.70 o 
 -10   4   4     1420.86     1351.15     46.97 o 
  -9   4   4      150.27      178.99     17.19 o 
  -8   4   4      110.09      100.09     14.22 o 
  -7   4   4      518.72      629.38     27.26 o 
  -6   4   4      319.55      347.92     19.27 o 
  -5   4   4     5787.72     6068.84     67.93 o 
  -4   4   4     1285.56     1393.04     37.31 o 
  -3   4   4      552.71      541.35     22.09 o 
  -2   4   4        0.00        7.63      6.98 o 
  -1   4   4       26.64       32.22      7.63 o 
   0   4   4      172.23      302.82     17.09 o 
   1   4   4        0.75       -4.35      8.52 o 
   2   4   4       19.57       30.92      7.89 o 
   3   4   4        0.05       -0.89     10.01 o 
   4   4   4      613.10      602.06     28.97 o 
   5   4   4        0.15       -1.08     11.47 o 
   6   4   4       31.58       23.95     12.90 o 
   7   4   4        0.41       23.92     10.29 o 
   8   4   4      264.04      254.22     24.37 o 
   9   4   4        0.08       -4.86     16.15 o 
  10   4   4        2.22       -3.58     16.19 o 
  11   4   4       25.98      -13.75     19.14 o 
  12   4   4        0.09        4.31     16.09 o 
 -15   5   4       45.17       43.21     21.08 o 
 -14   5   4       37.94       20.65     18.88 o 
 -13   5   4       94.89      153.98     20.10 o 
 -12   5   4      513.72      513.36     34.08 o 
 -11   5   4      949.42      927.79     41.30 o 
 -10   5   4        0.15      -11.58     11.58 o 
  -9   5   4       16.66        5.80     13.87 o 
  -8   5   4      510.20      496.01     27.32 o 
  -7   5   4      281.38      249.05     18.63 o 
  -6   5   4       27.83       38.29      9.62 o 
  -5   5   4     1773.94     1917.12     43.21 o 
  -4   5   4        1.06       11.98      6.25 o 
  -3   5   4        9.03        2.85      8.69 o 
  -2   5   4       75.14       75.66     10.44 o 
  -1   5   4     1568.26     1613.79     37.55 o 
   0   5   4      121.87      105.95      8.70 o 
   1   5   4     1747.61     1757.17     40.55 o 
   2   5   4      372.28      437.23     21.79 o 
   3   5   4       21.77       13.00      9.48 o 
   4   5   4      355.74      333.05     22.97 o 
   5   5   4       28.67       29.30     11.82 o 
   6   5   4      184.52      192.86     20.63 o 
   7   5   4     1918.85     1946.17     58.00 o 
   8   5   4      298.97      292.14     27.79 o 
   9   5   4        0.67        9.99     16.82 o 
  10   5   4       42.14       45.75     16.26 o 
  11   5   4       51.21       82.21     16.89 o 
  12   5   4        6.28       13.16     17.82 o 
 -15   6   4       11.55       69.58     18.98 o 
 -14   6   4       29.10       52.12     19.20 o 
 -13   6   4       11.67       37.03     15.87 o 
 -12   6   4       40.09       59.53     17.70 o 
 -11   6   4      144.13      130.51     21.20 o 
 -10   6   4      786.81      857.68     37.88 o 
  -9   6   4       11.25       12.17      9.26 o 
  -8   6   4      521.50      540.80     27.50 o 
  -7   6   4      337.35      331.32     21.61 o 
  -6   6   4     1142.85     1281.98     38.10 o 
  -5   6   4     1159.36     1263.38     37.43 o 
  -4   6   4     1224.16     1290.66     36.92 o 
  -3   6   4        0.01       -0.79      7.67 o 
  -2   6   4      831.67     1117.72     32.25 o 
  -1   6   4     1575.08     1679.09     40.69 o 
   0   6   4     1230.13     1229.40     39.57 o 
   1   6   4      586.02      534.78     24.41 o 
   2   6   4       12.14       10.07     10.23 o 
   3   6   4      166.96      199.29     16.74 o 
   4   6   4        5.43       16.23      8.16 o 
   5   6   4      406.05      401.73     26.20 o 
   6   6   4        9.95       14.30     11.41 o 
   7   6   4      510.00      498.41     31.13 o 
   8   6   4      141.70      119.11     21.95 o 
   9   6   4       53.32       17.19     20.47 o 
  10   6   4       23.94       15.05     20.79 o 
  11   6   4       62.40       45.25     25.53 o 
 -15   7   4        0.04        0.00     16.80 o 
 -14   7   4       98.61      129.41     22.79 o 
 -13   7   4        4.96      -17.21     17.21 o 
 -12   7   4       68.07       58.49     16.28 o 
 -11   7   4      456.17      477.35     33.10 o 
 -10   7   4        7.47       26.61     10.94 o 
  -9   7   4      286.88      295.27     23.19 o 
  -8   7   4      122.90      103.77     17.01 o 
  -7   7   4       27.05       22.83     11.15 o 
  -6   7   4      192.02      204.78     17.09 o 
  -5   7   4        0.12       -1.89     10.01 o 
  -4   7   4      210.04      241.46     17.43 o 
  -3   7   4      227.22      189.00     15.93 o 
  -2   7   4      118.56      188.83     16.19 o 
  -1   7   4     1394.84     1445.48     39.77 o 
   0   7   4        1.23       -5.43     10.62 o 
   1   7   4     1679.61     1619.83     44.13 o 
   2   7   4        0.66       -0.98      8.67 o 
   3   7   4       19.91        1.06     11.41 o 
   4   7   4      150.89      135.84     14.83 o 
   5   7   4        0.43      -10.01     12.13 o 
   6   7   4       28.74       36.88     15.14 o 
   7   7   4      678.48      659.41     37.21 o 
   8   7   4      312.93      286.85     28.60 o 
   9   7   4        1.31       17.80     17.25 o 
  10   7   4        2.75       23.31     15.77 o 
  11   7   4       30.47       55.05     20.97 o 
 -14   8   4       23.83       -8.24     18.43 o 
 -13   8   4        3.36       20.85     15.97 o 
 -12   8   4       11.44       12.19     14.89 o 
 -11   8   4      207.04      181.08     25.08 o 
 -10   8   4        1.25        1.48     14.97 o 
  -9   8   4      131.68      127.76     18.13 o 
  -8   8   4      286.09      314.13     22.97 o 
  -7   8   4       72.80       80.52     15.26 o 
  -6   8   4      932.21      943.35     36.54 o 
  -5   8   4      455.84      491.06     25.90 o 
  -4   8   4     1280.12     1229.75     39.18 o 
  -3   8   4      111.06       87.83     13.30 o 
  -2   8   4      587.60      643.79     27.99 o 
   0   8   4      563.44      682.01     21.12 o 
   1   8   4       21.32       37.55     11.43 o 
   2   8   4      392.77      407.21     24.39 o 
   3   8   4        7.15       10.29     10.29 o 
   4   8   4       26.03       20.89     15.30 o 
   5   8   4      561.89      531.16     31.64 o 
   6   8   4        5.29       21.59     13.89 o 
   7   8   4      169.68      170.54     23.05 o 
   8   8   4      748.69      811.56     42.82 o 
   9   8   4        8.10        7.39     18.51 o 
  10   8   4      182.44      152.93     27.30 o 
  11   8   4       42.59       76.53     19.20 o 
 -14   9   4       24.02       59.91     20.06 o 
 -13   9   4       30.60       31.61     17.88 o 
 -12   9   4       50.25       78.39     18.51 o 
 -11   9   4      180.61      203.72     21.50 o 
 -10   9   4      175.18      180.61     21.69 o 
  -9   9   4       42.55       38.96     13.92 o 
  -8   9   4      284.27      244.27     24.45 o 
  -7   9   4      405.57      352.56     27.63 o 
  -6   9   4       30.89       22.44     13.61 o 
  -5   9   4      126.98      149.10     15.58 o 
  -4   9   4       10.25        5.39      7.85 o 
  -3   9   4       44.31       40.91     10.11 o 
  -2   9   4      167.50      142.16     16.05 o 
  -1   9   4        3.14        6.25      9.89 o 
   0   9   4      524.92      550.54     20.27 o 
   1   9   4      342.49      377.42     25.12 o 
   2   9   4       82.12       89.47     16.05 o 
   3   9   4      160.80      150.24     20.75 o 
   4   9   4      219.28      230.15     22.13 o 
   5   9   4       93.54       59.32     17.98 o 
   6   9   4       11.40       10.66     14.04 o 
   7   9   4       13.76       13.18     17.27 o 
   8   9   4       18.34       23.17     18.07 o 
   9   9   4        1.21        0.00     15.67 o 
  10   9   4       70.42       66.93     19.39 o 
 -13  10   4        5.57       20.63     20.00 o 
 -12  10   4        3.87        9.56     15.42 o 
 -11  10   4       44.67       37.25     18.68 o 
 -10  10   4       21.44       42.86     12.33 o 
  -9  10   4      214.87      208.83     23.68 o 
  -8  10   4      222.68      213.98     21.63 o 
  -7  10   4      174.18      182.28     19.71 o 
  -6  10   4        4.50       -2.56     12.00 o 
  -5  10   4       30.33       21.97     12.31 o 
  -4  10   4      215.84      190.73     19.77 o 
  -3  10   4       11.44       17.25      9.56 o 
  -2  10   4        1.99       -2.28      9.54 o 
  -1  10   4      159.20      187.63     18.23 o 
   0  10   4        0.09       12.12      8.14 o 
   1  10   4        0.28        3.62     10.44 o 
   2  10   4       56.57       60.46     14.14 o 
   3  10   4      781.56      724.82     36.64 o 
   4  10   4      325.76      363.63     29.50 o 
   5  10   4       95.51       91.81     16.56 o 
   6  10   4       11.42      -16.15     17.39 o 
   7  10   4       51.63       69.45     18.37 o 
   8  10   4       14.71       11.23     19.45 o 
   9  10   4       11.14       32.29     18.94 o 
  10  10   4       50.71       87.15     21.12 o 
 -13  11   4        0.43       25.92     14.97 o 
 -12  11   4       46.29       32.16     22.38 o 
 -11  11   4        0.34      -16.21     16.21 o 
 -10  11   4       26.60       15.73     16.30 o 
  -9  11   4       31.50       14.73     14.73 o 
  -8  11   4       26.41        3.07     16.99 o 
  -7  11   4       39.37       53.79     13.87 o 
  -6  11   4       68.26       35.95     16.72 o 
  -5  11   4      685.12      698.84     34.65 o 
  -4  11   4        4.90        3.85     11.98 o 
  -3  11   4        1.64       17.62     10.82 o 
  -2  11   4      457.96      515.19     27.63 o 
  -1  11   4      220.92      260.44     21.18 o 
   0  11   4       11.77       14.01      8.48 o 
   1  11   4       52.65       40.69     12.92 o 
   2  11   4       44.02       40.95     14.95 o 
   3  11   4        0.47       -2.87     12.96 o 
   4  11   4       20.91       31.74     12.00 o 
   5  11   4       23.19        0.00     18.04 o 
   6  11   4       10.30       -1.71     16.70 o 
   7  11   4       24.68       16.52     16.52 o 
   8  11   4        5.29       23.62     14.48 o 
   9  11   4       15.56       23.27     14.49 o 
 -12  12   4       18.04        0.00     20.08 o 
 -11  12   4       53.98       81.15     18.66 o 
 -10  12   4       33.26       42.68     20.24 o 
  -9  12   4       39.21      -18.21     18.21 o 
  -8  12   4        1.21       -1.65     15.01 o 
  -7  12   4      329.91      284.76     26.92 o 
  -6  12   4      122.64      116.63     19.04 o 
  -5  12   4      737.94      770.12     38.65 o 
  -4  12   4      160.59      156.67     21.85 o 
  -3  12   4      552.14      538.28     32.49 o 
  -2  12   4      226.39      204.38     20.85 o 
  -1  12   4        6.44       -8.20     13.39 o 
   0  12   4       91.11       64.16     13.68 o 
   1  12   4      138.58      186.82     20.61 o 
   2  12   4       79.51       65.00     16.72 o 
   3  12   4      461.25      465.84     33.87 o 
   4  12   4       71.67       72.99     18.43 o 
   5  12   4        2.68        5.15     13.61 o 
   6  12   4        4.73       16.40     14.46 o 
   7  12   4        5.22       -1.95     14.91 o 
   8  12   4       26.62       29.05     16.34 o 
 -11  13   4        0.02       10.46     19.08 o 
 -10  13   4       35.34       63.09     17.64 o 
  -9  13   4       19.14       22.34     18.25 o 
  -8  13   4      269.46      268.44     30.39 o 
  -7  13   4       28.17       25.25     15.14 o 
  -6  13   4       10.16        6.47     16.64 o 
  -5  13   4       21.85       15.60     15.60 o 
  -4  13   4       38.04       48.66     16.38 o 
  -3  13   4       12.50       14.95     13.04 o 
  -2  13   4       35.01       22.26     16.46 o 
  -1  13   4       99.86       58.06     20.79 o 
   0  13   4      334.63      295.79     28.34 o 
   1  13   4        8.66       26.30     11.27 o 
   2  13   4       79.90       86.24     20.71 o 
   3  13   4      317.11      310.75     29.11 o 
   4  13   4      107.96       81.78     23.29 o 
   5  13   4        9.66       25.65     15.10 o 
   6  13   4        0.06      -18.59     18.59 o 
   7  13   4        5.17       -8.22     17.70 o 
   8  13   4       15.62        2.18     19.47 o 
 -10  14   4       58.92       41.93     23.72 o 
  -9  14   4      125.86      133.17     25.37 o 
  -8  14   4      171.86      155.16     27.30 o 
  -7  14   4      170.94      182.87     26.92 o 
  -6  14   4        2.19        8.71     13.39 o 
  -5  14   4       60.84       74.28     18.64 o 
  -4  14   4       12.91       44.53     13.71 o 
  -3  14   4      309.28      250.11     28.32 o 
  -2  14   4      671.16      684.21     38.06 o 
  -1  14   4        0.00        1.61     14.38 o 
   0  14   4      283.40      261.83     20.19 o 
   1  14   4       66.35       83.76     18.05 o 
   2  14   4       35.98       27.59     11.70 o 
   3  14   4        1.79       -1.79     13.75 o 
   4  14   4        0.78        9.32     15.73 o 
   5  14   4       30.39       25.45     16.72 o 
   6  14   4       95.30       78.39     23.35 o 
   7  14   4       20.79       10.92     19.14 o 
  -9  15   4       36.96       53.02     22.15 o 
  -8  15   4       42.76       48.64     19.86 o 
  -7  15   4       56.02       73.93     20.40 o 
  -6  15   4       21.09       11.27     19.51 o 
  -5  15   4       19.90       16.42     17.60 o 
  -4  15   4       18.96       35.72     17.13 o 
  -3  15   4        0.97       -8.81     17.35 o 
  -2  15   4       38.60       12.25     18.27 o 
  -1  15   4        0.44        8.77     15.40 o 
   0  15   4       16.69        8.48     12.41 o 
   1  15   4       33.73       32.61     15.38 o 
   2  15   4        3.82       11.17     15.12 o 
   3  15   4       24.77       23.09     16.32 o 
   4  15   4        3.21       30.01     16.62 o 
   5  15   4        0.32      -20.81     20.81 o 
  -8  16   4        7.87       13.02     16.80 o 
  -7  16   4       27.31       64.73     21.20 o 
  -6  16   4        1.53      -17.50     17.50 o 
  -5  16   4       86.86       66.91     21.91 o 
  -4  16   4        9.67        5.78     16.03 o 
  -3  16   4      131.73      152.40     23.48 o 
  -2  16   4      115.42       60.63     25.57 o 
  -1  16   4       62.78       77.84     20.18 o 
   0  16   4       16.66       19.26     14.35 o 
   1  16   4        2.58       27.38     13.83 o 
   2  16   4        0.40       -2.01     17.58 o 
   3  16   4      115.26      198.39     26.79 o 
   4  16   4       34.13       62.15     18.05 o 
  -6  17   4       15.67       36.94     15.81 o 
  -5  17   4       25.88       46.63     19.88 o 
  -4  17   4        0.61        0.00     19.08 o 
  -3  17   4        0.19       -4.11     19.29 o 
  -2  17   4       16.52       18.43     19.10 o 
  -1  17   4       50.74       34.85     21.20 o 
   0  17   4       53.71       66.84     15.28 o 
   1  17   4      120.19      139.05     22.50 o 
   2  17   4        0.36       -8.61     16.13 o 
 -16   1   5       46.36       29.72     22.26 o 
 -15   1   5       45.05       46.47     20.12 o 
 -14   1   5       32.32       26.43     20.47 o 
 -13   1   5        3.43      -16.56     16.56 o 
 -12   1   5      240.90      245.17     22.52 o 
 -11   1   5       21.38       -2.62     15.97 o 
 -10   1   5       32.55       28.44     12.98 o 
  -9   1   5      396.50      366.40     23.72 o 
  -8   1   5       33.03       26.98     10.74 o 
  -7   1   5      817.14      862.30     31.00 o 
  -6   1   5     1329.39     1346.06     35.62 o 
  -5   1   5      382.43      435.57     20.63 o 
  -4   1   5       12.89       19.12      6.63 o 
  -3   1   5       15.68       21.02      7.77 o 
  -2   1   5      577.24      637.93     22.95 o 
  -1   1   5      727.87      741.36     24.82 o 
   0   1   5      357.13      372.85     40.35 o 
   1   1   5      297.92      275.58     17.01 o 
   2   1   5     1060.00      976.78     32.88 o 
   3   1   5      312.79      361.47     20.97 o 
   4   1   5       76.68       76.19     13.43 o 
   5   1   5        1.77        4.56      9.56 o 
   6   1   5       24.61       25.31     12.53 o 
   7   1   5        0.26        2.79      9.91 o 
   8   1   5       56.11       74.24     14.67 o 
   9   1   5      117.91      146.58     22.62 o 
  10   1   5       19.91       63.72     16.97 o 
  11   1   5        7.25        6.18     14.67 o 
 -16   2   5        2.00      -22.52     22.52 o 
 -15   2   5       59.41       58.55     20.28 o 
 -14   2   5      285.69      312.91     31.51 o 
 -13   2   5       36.61       50.09     16.87 o 
 -12   2   5       13.71       -4.41     15.03 o 
 -11   2   5       72.30       63.74     15.60 o 
 -10   2   5       19.96       13.22     11.70 o 
  -9   2   5        0.00       -5.43     10.01 o 
  -8   2   5      178.04      179.52     18.05 o 
  -7   2   5        0.80        1.77      7.65 o 
  -6   2   5       44.69       45.41      8.95 o 
  -5   2   5      259.96      278.45     17.78 o 
  -4   2   5     2229.08     2307.24     41.03 o 
  -3   2   5     2868.36     3343.15     48.36 o 
  -2   2   5     1246.61     1466.03     35.01 o 
  -1   2   5     1011.76      977.51     29.09 o 
   0   2   5       15.13       17.01      5.19 o 
   1   2   5      481.40      441.63     20.73 o 
   2   2   5        0.00       -6.02      9.38 o 
   3   2   5      163.58      205.49     16.42 o 
   4   2   5      246.27      274.20     21.40 o 
   5   2   5      163.93      196.89     18.23 o 
   6   2   5       80.89       74.30     15.89 o 
   7   2   5       11.65       33.99     12.02 o 
   8   2   5        4.20      -15.69     15.69 o 
   9   2   5       37.95       41.26     18.84 o 
  10   2   5       23.76       18.88     16.46 o 
  11   2   5        0.21        8.28     16.56 o 
 -16   3   5       35.86       45.37     17.15 o 
 -15   3   5        0.91       15.81     16.99 o 
 -14   3   5        2.49       -5.41     14.97 o 
 -13   3   5      182.21      157.52     24.45 o 
 -12   3   5      146.56      149.14     20.24 o 
 -11   3   5      102.23      101.50     18.90 o 
 -10   3   5        0.05       -1.22     10.76 o 
  -9   3   5      114.04      111.24     16.05 o 
  -8   3   5        0.77        5.05      8.52 o 
  -7   3   5        8.80       12.86      8.81 o 
  -6   3   5      435.37      484.31     23.15 o 
  -5   3   5     3358.97     3751.42     54.95 o 
  -4   3   5      470.66      573.74     23.11 o 
  -3   3   5        3.05        3.56      6.94 o 
  -2   3   5       50.63       49.62      9.13 o 
  -1   3   5     2158.66     2499.45     43.47 o 
   0   3   5       26.55       -3.31     11.83 o 
   1   3   5       15.70        7.38      7.91 o 
   2   3   5       30.81       46.30     10.60 o 
   3   3   5       43.23       31.21      8.73 o 
   4   3   5      112.35      100.97     13.33 o 
   5   3   5       73.78       58.06     13.96 o 
   6   3   5       87.97       83.65     14.91 o 
   7   3   5       18.05        8.65     13.67 o 
   8   3   5      320.74      382.39     28.87 o 
   9   3   5       76.44       24.41     19.25 o 
  10   3   5        1.71       -1.91     17.43 o 
  11   3   5        5.23        2.08     18.61 o 
 -16   4   5        0.46      -18.09     18.09 o 
 -15   4   5        4.11        0.00     16.32 o 
 -14   4   5        1.36      -16.32     16.32 o 
 -13   4   5      118.89      130.63     22.09 o 
 -12   4   5       28.81       33.57     14.79 o 
 -11   4   5      427.38      436.07     28.93 o 
 -10   4   5      837.92      774.46     35.58 o 
  -9   4   5       42.48       56.35     12.33 o 
  -8   4   5      951.67      861.91     34.26 o 
  -7   4   5      183.10      218.86     17.45 o 
  -6   4   5      297.26      334.46     19.86 o 
  -5   4   5      272.25      230.31     18.13 o 
  -4   4   5      149.98      147.23     13.20 o 
  -3   4   5      177.67      194.45     14.97 o 
  -2   4   5       10.07       20.40      7.51 o 
  -1   4   5     1224.05     1299.27     35.28 o 
   0   4   5        2.68        5.56      5.17 o 
   1   4   5      582.42      611.13     26.47 o 
   2   4   5      758.29      768.37     31.00 o 
   3   4   5      379.56      372.58     22.81 o 
   4   4   5      382.42      391.46     24.76 o 
   5   4   5      352.78      385.93     24.98 o 
   6   4   5       80.70       77.86     18.21 o 
   7   4   5      118.89      123.98     21.69 o 
   8   4   5      153.09      178.29     22.22 o 
   9   4   5        2.06       10.66     13.06 o 
  10   4   5       28.77       23.36     19.08 o 
  11   4   5       10.30       21.28     19.25 o 
 -15   5   5       45.15       94.36     21.12 o 
 -14   5   5       37.19       56.35     17.82 o 
 -13   5   5       36.49       36.09     17.09 o 
 -12   5   5      110.73      102.03     20.65 o 
 -11   5   5       23.84       -4.31     18.41 o 
 -10   5   5       21.15       32.73     15.44 o 
  -9   5   5        0.29       11.98     10.01 o 
  -8   5   5       39.79       49.38     10.25 o 
  -7   5   5     1328.79     1193.73     40.97 o 
  -6   5   5      470.10      428.49     23.44 o 
  -5   5   5       56.19       11.45     18.68 o 
  -4   5   5       14.12       18.47      7.02 o 
  -3   5   5      618.88      628.92     26.20 o 
  -2   5   5     4061.02     4059.55     57.72 o 
  -1   5   5     2708.83     2971.00     50.51 o 
   0   5   5     2848.38     2904.14    158.21 o 
   1   5   5       22.33       26.55     10.95 o 
   2   5   5       16.14       16.72      9.26 o 
   3   5   5       77.38       88.37     14.00 o 
   4   5   5       29.68       24.35     11.88 o 
   5   5   5        0.02        0.00     15.83 o 
   6   5   5       59.93       61.05     14.95 o 
   7   5   5       70.51       59.28     18.43 o 
   8   5   5        9.96        9.99     14.12 o 
   9   5   5       29.72        7.28     14.55 o 
  10   5   5       12.03       37.78     18.33 o 
  11   5   5      111.12       99.79     24.74 o 
 -15   6   5       21.15       52.57     20.06 o 
 -14   6   5       10.42       -3.85     16.84 o 
 -13   6   5       28.38       30.09     18.31 o 
 -12   6   5       19.00       22.72     14.51 o 
 -11   6   5       42.02       25.29     18.15 o 
 -10   6   5        8.00       -9.56     12.43 o 
  -9   6   5       86.62       91.55     16.30 o 
  -8   6   5       48.51       45.08     12.82 o 
  -7   6   5      117.20      143.55     15.14 o 
  -6   6   5      368.32      281.03     20.91 o 
  -5   6   5        3.76       -6.61      9.20 o 
  -4   6   5      473.35      493.48     24.39 o 
  -3   6   5       57.52       54.77     11.72 o 
  -2   6   5      448.01      532.26     24.54 o 
  -1   6   5      425.17      532.02     25.65 o 
   0   6   5     2591.88     2629.53     69.88 o 
   1   6   5       11.46       24.47     11.03 o 
   2   6   5        9.57       -2.08     10.44 o 
   3   6   5       45.68       56.19     12.41 o 
   4   6   5        4.60       19.47      8.77 o 
   5   6   5      219.36      222.32     20.24 o 
   6   6   5        1.46      -15.99     15.99 o 
   7   6   5       80.93       45.63     19.59 o 
   8   6   5       53.39       51.51     18.80 o 
   9   6   5        4.62       11.23     13.77 o 
  10   6   5       49.50       44.88     22.72 o 
 -15   7   5       10.53        2.16     18.49 o 
 -14   7   5        0.02      -15.67     15.67 o 
 -13   7   5        4.47       -1.83     12.57 o 
 -12   7   5       13.97       30.33     14.30 o 
 -11   7   5      495.32      507.16     33.65 o 
 -10   7   5       50.75       57.17     17.03 o 
  -9   7   5       52.52       71.27     15.50 o 
  -8   7   5     1115.15     1090.36     41.60 o 
  -7   7   5      732.59      738.10     33.28 o 
  -6   7   5       97.02      117.87     14.93 o 
  -5   7   5        0.46       -9.66      9.66 o 
  -4   7   5        5.00       -0.98      9.24 o 
  -3   7   5       59.82       69.05     10.25 o 
  -2   7   5      144.08      144.24     14.65 o 
  -1   7   5      869.79      962.11     34.44 o 
   0   7   5      852.85      777.84     22.74 o 
   1   7   5       95.92      139.74     14.83 o 
   2   7   5      115.43      137.04     16.93 o 
   3   7   5      619.96      591.26     30.15 o 
   4   7   5       40.01       26.96     14.57 o 
   5   7   5      340.59      342.88     25.02 o 
   6   7   5      388.84      409.48     30.92 o 
   7   7   5       57.39       29.44     19.63 o 
   8   7   5        2.56       12.45     15.20 o 
   9   7   5       29.14       42.54     18.13 o 
  10   7   5       37.88       35.72     23.48 o 
 -14   8   5       18.85        2.07     17.60 o 
 -13   8   5       22.10       -1.91     17.96 o 
 -12   8   5      122.84      122.96     21.79 o 
 -11   8   5       56.27       63.31     18.00 o 
 -10   8   5      303.76      247.91     26.16 o 
  -9   8   5      400.12      390.54     29.13 o 
  -8   8   5       74.73       48.11     14.99 o 
  -7   8   5      187.58      196.24     20.22 o 
  -6   8   5       27.48       17.27      9.97 o 
  -5   8   5      209.80      235.24     18.00 o 
  -4   8   5       79.09       47.83     12.88 o 
  -3   8   5      149.58      150.12     16.15 o 
  -2   8   5      116.42      105.95     14.40 o 
  -1   8   5       80.71       96.76     12.45 o 
   0   8   5     2631.72     2531.87     78.74 o 
   1   8   5        0.05       11.31     11.64 o 
   2   8   5      112.77      104.97     15.08 o 
   3   8   5      297.80      298.20     24.70 o 
   4   8   5      958.97     1038.15     43.70 o 
   5   8   5      331.53      309.92     27.36 o 
   6   8   5       55.67       50.51     16.99 o 
   7   8   5       56.89       59.75     18.63 o 
   8   8   5       57.97       55.46     18.66 o 
   9   8   5       41.19       36.05     21.95 o 
  10   8   5       40.55       -6.51     21.59 o 
 -14   9   5        0.00      -19.14     19.14 o 
 -13   9   5        8.66       -1.99     15.97 o 
 -12   9   5        0.62        3.68     17.62 o 
 -11   9   5       57.58       46.00     16.95 o 
 -10   9   5        0.00       15.85     14.87 o 
  -9   9   5      156.53      175.89     21.97 o 
  -8   9   5      109.78       77.55     18.98 o 
  -7   9   5       15.50       44.39     13.81 o 
  -6   9   5      682.01      654.65     32.14 o 
  -5   9   5        0.32        2.38      9.36 o 
  -4   9   5       18.48       34.60     11.64 o 
  -3   9   5      475.09      568.96     27.57 o 
  -2   9   5        6.66        6.79      9.97 o 
  -1   9   5       32.59       43.41     10.95 o 
   0   9   5      140.61      142.37     13.10 o 
   1   9   5      395.65      402.38     26.22 o 
   2   9   5       99.17       89.57     15.87 o 
   3   9   5       76.13       59.59     17.96 o 
   4   9   5       41.28       67.79     15.73 o 
   5   9   5      201.06      183.77     25.88 o 
   6   9   5       20.56       49.80     18.63 o 
   7   9   5        9.25       16.09     16.68 o 
   8   9   5       72.56      142.71     20.22 o 
   9   9   5        6.37        0.00     19.75 o 
 -13  10   5       16.00       12.41     18.29 o 
 -12  10   5        4.05      -17.33     18.57 o 
 -11  10   5       23.29       25.12     17.21 o 
 -10  10   5       49.75       50.27     16.42 o 
  -9  10   5      520.80      527.50     35.87 o 
  -8  10   5       83.24       79.81     18.80 o 
  -7  10   5       17.88       54.60     12.61 o 
  -6  10   5     1152.90     1220.82     46.42 o 
  -5  10   5      171.43      201.81     22.95 o 
  -4  10   5      125.68      110.08     18.29 o 
  -3  10   5       26.08       35.72     12.37 o 
  -2  10   5      172.08      143.69     17.66 o 
  -1  10   5      156.44      125.26     18.43 o 
   0  10   5      474.58      452.60     21.75 o 
   1  10   5      188.41      161.80     22.20 o 
   2  10   5      339.70      284.53     26.61 o 
   3  10   5      239.23      220.06     23.62 o 
   4  10   5       12.77       41.44     15.26 o 
   5  10   5      335.69      305.81     27.81 o 
   6  10   5        5.97       21.00     16.03 o 
   7  10   5       66.14       75.07     17.60 o 
   8  10   5       82.86      143.18     20.28 o 
   9  10   5        0.03        8.67     18.15 o 
 -13  11   5       38.15       82.33     18.64 o 
 -12  11   5       64.82       74.85     22.79 o 
 -11  11   5        2.60       17.03     16.38 o 
 -10  11   5        0.02       14.20     17.01 o 
  -9  11   5      187.87      200.41     24.21 o 
  -8  11   5       59.53       37.90     19.35 o 
  -7  11   5      162.70      136.69     23.33 o 
  -6  11   5      506.28      480.67     32.82 o 
  -5  11   5       45.20       65.34     13.55 o 
  -4  11   5      141.55      127.48     18.68 o 
  -3  11   5        1.19       10.70     12.41 o 
  -2  11   5       19.80        1.34     13.92 o 
  -1  11   5       87.24       86.10     16.70 o 
   0  11   5      278.03      252.23     16.50 o 
   1  11   5      224.59      218.56     21.89 o 
   2  11   5      185.53      203.85     23.17 o 
   3  11   5      147.95      145.64     20.32 o 
   4  11   5      170.47      176.61     26.57 o 
   5  11   5       32.36       17.35     18.35 o 
   6  11   5       27.36       36.96     13.83 o 
   7  11   5        1.16      -13.83     18.63 o 
   8  11   5        6.17       10.56     17.82 o 
 -12  12   5       22.27       46.85     20.65 o 
 -11  12   5       11.19       21.99     18.21 o 
 -10  12   5      187.54      233.39     27.53 o 
  -9  12   5      149.57      110.28     24.78 o 
  -8  12   5        0.26      -15.10     15.10 o 
  -7  12   5       91.94      103.19     20.40 o 
  -6  12   5      239.07      241.87     24.31 o 
  -5  12   5       18.01       10.52     14.34 o 
  -4  12   5      132.77       93.99     17.50 o 
  -3  12   5       81.09       72.51     17.88 o 
  -2  12   5       18.87       37.60     14.75 o 
  -1  12   5      167.99      147.25     20.14 o 
   0  12   5      365.12      315.64     20.31 o 
   1  12   5       79.28       61.22     19.73 o 
   2  12   5      143.43      163.53     22.07 o 
   3  12   5       20.67        8.30     16.17 o 
   4  12   5        0.63        1.75     15.50 o 
   5  12   5       12.95       -7.38     18.78 o 
   6  12   5        3.46       -3.91     17.70 o 
   7  12   5       84.64      112.36     21.61 o 
 -11  13   5        1.41      -17.56     17.56 o 
 -10  13   5      323.82      301.72     30.62 o 
  -9  13   5      144.37      180.07     24.94 o 
  -8  13   5       26.49       14.46     17.33 o 
  -7  13   5      190.27      181.75     24.17 o 
  -6  13   5      242.80      245.43     27.28 o 
  -5  13   5       13.60        6.49     17.62 o 
  -4  13   5      228.75      273.28     25.43 o 
  -3  13   5       54.69       62.82     17.48 o 
  -2  13   5        0.29       -7.83     15.44 o 
  -1  13   5       37.86       58.39     15.54 o 
   0  13   5      268.51      253.54     18.37 o 
   1  13   5        3.14      -17.39     17.39 o 
   2  13   5        0.29        8.54     14.38 o 
   3  13   5        0.57      -17.23     17.23 o 
   4  13   5       21.61       26.06     18.98 o 
   5  13   5        3.13      -19.79     19.79 o 
   6  13   5       56.94       18.64     24.58 o 
 -10  14   5       96.93       74.28     23.15 o 
  -9  14   5       65.13       10.11     21.48 o 
  -8  14   5       63.57       92.73     20.63 o 
  -7  14   5       27.65       57.57     17.72 o 
  -6  14   5       90.62      105.99     21.93 o 
  -5  14   5        4.47        1.75     14.95 o 
  -4  14   5       22.01        5.15     19.04 o 
  -3  14   5      133.25      132.48     23.90 o 
  -2  14   5       13.45       40.67     11.74 o 
  -1  14   5       22.10       40.93     13.87 o 
   0  14   5       15.39       10.01     27.72 o 
   1  14   5        0.25      -15.99     15.99 o 
   2  14   5        4.49       -3.66     14.65 o 
   3  14   5       15.79       26.63     18.25 o 
   4  14   5       25.18       31.78     17.98 o 
   5  14   5       55.30       79.16     21.85 o 
   6  14   5        0.84      -20.12     20.12 o 
  -9  15   5       93.29      114.13     23.48 o 
  -8  15   5        9.87        6.20     19.27 o 
  -7  15   5      102.77       63.72     24.54 o 
  -6  15   5        3.57        3.85     16.62 o 
  -5  15   5       31.09       37.68     19.22 o 
  -4  15   5      154.22      175.94     24.78 o 
  -3  15   5        4.68       -1.83     16.09 o 
  -2  15   5        0.49        0.00     16.17 o 
  -1  15   5        6.69       22.09     11.94 o 
   0  15   5        0.28       -1.22     12.61 o 
   1  15   5       15.92       -5.74     15.89 o 
   2  15   5       20.88       27.53     14.73 o 
   3  15   5        0.29       12.21     16.54 o 
   4  15   5        7.69       29.68     17.48 o 
  -7  16   5        5.85      -20.24     20.24 o 
  -6  16   5       10.30       -4.15     18.07 o 
  -5  16   5        2.69      -19.86     19.86 o 
  -4  16   5        1.53      -19.04     19.04 o 
  -3  16   5        5.55      -11.86     17.46 o 
  -2  16   5       42.80       47.38     19.33 o 
  -1  16   5        3.45       -3.97     15.10 o 
   0  16   5       12.31        1.48     16.09 o 
   1  16   5       11.89      -21.85     21.85 o 
   2  16   5        0.22       21.10     14.30 o 
   3  16   5        0.09       23.95     17.56 o 
  -5  17   5        8.69        4.35     18.74 o 
  -4  17   5        6.39       30.05     16.07 o 
  -3  17   5       30.25       44.70     23.03 o 
  -2  17   5        1.25       -4.25     19.94 o 
  -1  17   5       49.99       46.97     18.61 o 
   0  17   5        1.69       -5.55     13.60 o 
 -16   0   6        9.25        2.12     20.26 o 
 -15   0   6        0.59       -5.84     18.15 o 
 -14   0   6       35.71       58.69     16.60 o 
 -13   0   6       15.18        6.49     16.25 o 
 -12   0   6      709.55      758.40     42.36 o 
 -11   0   6      304.83      268.76     24.11 o 
 -10   0   6        1.84        2.46     11.82 o 
  -9   0   6        7.46       13.49     11.01 o 
  -8   0   6     2385.12     2416.93     55.58 o 
  -7   0   6       65.28       60.79     13.49 o 
  -6   0   6     1121.53     1322.48     38.14 o 
  -5   0   6     1797.37     1844.78     43.78 o 
  -4   0   6      398.36      469.99     22.77 o 
  -3   0   6     1097.46     1174.72     38.00 o 
  -2   0   6     2825.71     2680.26     50.23 o 
  -1   0   6      130.88      117.69     14.16 o 
   0   0   6       47.79       80.19     30.97 o 
   1   0   6      209.73      168.33     16.01 o 
   2   0   6      101.84      100.46     14.79 o 
   3   0   6       28.88       28.16     13.35 o 
   4   0   6       79.28       78.20     13.61 o 
   5   0   6        4.56      -11.68     12.12 o 
   6   0   6       46.39       19.94     15.73 o 
   7   0   6      306.62      329.67     27.63 o 
   8   0   6      386.55      383.50     30.92 o 
   9   0   6       42.31       56.21     17.17 o 
  10   0   6        0.65       -2.05     18.66 o 
 -16   1   6        3.93       23.42     20.10 o 
 -15   1   6      111.45      144.40     23.58 o 
 -14   1   6      235.73      253.38     26.10 o 
 -13   1   6       32.29       30.96     17.48 o 
 -12   1   6        0.68       23.80     13.47 o 
 -11   1   6     1360.63     1399.55     49.72 o 
 -10   1   6      234.69      246.24     21.48 o 
  -9   1   6       61.51       66.71     15.38 o 
  -8   1   6      177.03      193.86     17.07 o 
  -7   1   6       56.97       46.85     12.43 o 
  -6   1   6        0.13       24.01      7.06 o 
  -5   1   6      186.67      218.31     17.48 o 
  -4   1   6       49.60       64.57     10.35 o 
  -3   1   6      368.74      372.01     23.74 o 
  -2   1   6      241.64      234.83     16.48 o 
  -1   1   6      324.80      285.69     17.68 o 
   0   1   6       20.51       11.68      6.41 o 
   1   1   6      798.48      799.13     30.84 o 
   2   1   6      212.81      223.15     18.04 o 
   3   1   6       28.17       34.85     10.78 o 
   4   1   6      284.09      280.95     21.69 o 
   5   1   6      257.89      269.96     22.70 o 
   6   1   6       29.51       21.44     14.65 o 
   7   1   6       15.48       21.95     12.35 o 
   8   1   6      103.04      106.48     22.79 o 
   9   1   6       19.37       28.18     15.62 o 
  10   1   6        9.98       36.96     15.91 o 
 -16   2   6       34.42       40.75     24.74 o 
 -15   2   6        7.31        7.87     16.44 o 
 -14   2   6       34.25       37.78     19.96 o 
 -13   2   6       31.95       24.66     13.67 o 
 -12   2   6      529.07      554.31     35.38 o 
 -11   2   6      106.46       96.04     20.06 o 
 -10   2   6      321.91      302.07     24.98 o 
  -9   2   6       11.24       19.51     10.07 o 
  -8   2   6       32.19       23.19     10.54 o 
  -7   2   6      118.63      103.19     14.24 o 
  -6   2   6      161.08      169.73     16.21 o 
  -5   2   6      215.06      205.94     16.42 o 
  -4   2   6       37.16       25.61     10.94 o 
  -3   2   6       28.01       30.05      9.97 o 
  -2   2   6      690.41      641.67     26.63 o 
  -1   2   6        2.94       -0.85      8.20 o 
   0   2   6        2.94       -3.83      7.52 o 
   1   2   6     2388.14     2467.50     52.30 o 
   2   2   6       53.32       68.19     12.74 o 
   3   2   6       18.19       27.63     12.15 o 
   4   2   6      170.49      188.20     17.74 o 
   5   2   6       55.68       56.74     14.16 o 
   6   2   6       43.89       43.35     14.59 o 
   7   2   6      171.74      193.11     24.01 o 
   8   2   6      148.37      136.87     23.31 o 
   9   2   6        2.73       18.94     17.15 o 
  10   2   6       28.88       39.30     18.39 o 
 -16   3   6       61.15       86.75     25.84 o 
 -15   3   6      223.72      256.74     33.24 o 
 -14   3   6       32.23       34.65     15.58 o 
 -13   3   6       26.51       23.36     17.03 o 
 -12   3   6      272.18      232.13     26.53 o 
 -11   3   6      795.32      796.37     39.32 o 
 -10   3   6      779.51      786.80     36.35 o 
  -9   3   6       22.60       14.08     15.75 o 
  -8   3   6        1.90        5.41      7.87 o 
  -7   3   6        3.52       -5.02      8.20 o 
  -6   3   6        1.43      -11.25     11.47 o 
  -5   3   6      551.33      602.22     25.27 o 
  -4   3   6     1232.80     1080.10     34.10 o 
  -3   3   6      199.96      252.06     17.50 o 
  -2   3   6        4.53       -0.85      8.52 o 
  -1   3   6      646.67      768.80     29.21 o 
   0   3   6      604.30      620.69     57.06 o 
   1   3   6       29.94       12.65     11.96 o 
   2   3   6        7.43      -11.01     11.01 o 
   3   3   6       12.70      -11.21     11.21 o 
   4   3   6       52.50       55.46     13.33 o 
   5   3   6      189.51      170.83     20.63 o 
   6   3   6      178.63      238.13     24.94 o 
   7   3   6        1.62       -8.04     14.28 o 
   8   3   6      178.33      207.29     23.84 o 
   9   3   6       83.11      101.66     20.40 o 
  10   3   6       15.64       37.64     16.99 o 
 -15   4   6        0.71       16.19     20.63 o 
 -14   4   6        3.56      -14.85     18.00 o 
 -13   4   6       32.05       20.43     16.68 o 
 -12   4   6       25.81       37.47     17.11 o 
 -11   4   6      237.49      226.29     24.13 o 
 -10   4   6       44.36       43.41     17.19 o 
  -9   4   6       13.17       37.53      9.91 o 
  -8   4   6      600.69      593.05     29.93 o 
  -7   4   6     1291.06     1360.47     41.42 o 
  -6   4   6        3.45        4.88      9.81 o 
  -5   4   6        0.89        1.85      8.61 o 
  -4   4   6      276.82      293.75     19.12 o 
  -3   4   6       95.11       89.39     12.61 o 
  -2   4   6       20.57       20.47      7.81 o 
  -1   4   6      228.59      207.20     17.72 o 
   0   4   6      234.19      248.94     25.50 o 
   1   4   6     1342.38     1379.98     41.56 o 
   2   4   6      230.84      237.31     20.47 o 
   3   4   6       50.19       47.95     13.39 o 
   4   4   6       15.10       30.45     14.24 o 
   5   4   6       38.31       35.89     15.24 o 
   6   4   6      197.65      180.53     23.01 o 
   7   4   6      189.77      198.62     23.50 o 
   8   4   6       61.72       78.77     20.73 o 
   9   4   6       15.26       -9.76     19.81 o 
  10   4   6       31.47       61.62     17.13 o 
 -15   5   6        9.61       16.52     17.03 o 
 -14   5   6        7.13      -19.27     19.27 o 
 -13   5   6       10.90       15.71     17.37 o 
 -12   5   6     1037.23      972.75     47.02 o 
 -11   5   6        0.35        4.43     14.24 o 
 -10   5   6      255.23      205.43     23.84 o 
  -9   5   6      117.66      104.34     17.64 o 
  -8   5   6       39.29       54.83     11.37 o 
  -7   5   6      137.97      164.58     17.35 o 
  -6   5   6      478.28      529.09     26.73 o 
  -5   5   6        1.42       13.73      9.09 o 
  -4   5   6      328.33      316.53     20.10 o 
  -3   5   6       27.75       35.64     11.09 o 
  -2   5   6       52.71       32.04     12.13 o 
  -1   5   6      128.71      121.49     16.36 o 
   0   5   6      803.92      842.03     34.69 o 
   1   5   6      309.01      300.30     22.38 o 
   2   5   6        8.92       -6.79      9.60 o 
   3   5   6      169.68      149.61     18.25 o 
   4   5   6       76.70       82.80     15.62 o 
   5   5   6       70.71       61.28     16.80 o 
   6   5   6        1.13       13.94     13.41 o 
   7   5   6       56.18       77.49     18.29 o 
   8   5   6       17.17       20.16     16.70 o 
   9   5   6        0.06       -9.97     15.58 o 
  10   5   6       18.40       41.16     19.25 o 
 -15   6   6        0.00       27.51     18.09 o 
 -14   6   6        2.89      -18.41     18.41 o 
 -13   6   6        0.07      -17.15     17.15 o 
 -12   6   6        0.06       -4.98     15.99 o 
 -11   6   6       50.14       44.39     17.52 o 
 -10   6   6      723.23      650.97     34.77 o 
  -9   6   6      245.35      280.95     24.43 o 
  -8   6   6        3.00        6.12     10.31 o 
  -7   6   6       17.65       18.37     11.13 o 
  -6   6   6        5.11       -2.18     12.69 o 
  -5   6   6      149.11      152.11     16.40 o 
  -4   6   6      526.13      474.81     26.02 o 
  -3   6   6      471.36      435.91     25.29 o 
  -2   6   6        4.28       16.07      9.42 o 
  -1   6   6      310.55      266.59     21.65 o 
   0   6   6        0.01      -11.61     38.33 o 
   1   6   6      133.68      172.50     17.29 o 
   2   6   6      871.92      889.70     36.23 o 
   3   6   6       90.51      110.73     18.31 o 
   4   6   6       98.97      104.08     16.99 o 
   5   6   6      349.85      292.83     27.36 o 
   6   6   6       65.71       64.06     18.68 o 
   7   6   6        0.90       13.90     14.32 o 
   8   6   6      119.94      126.28     25.76 o 
   9   6   6       25.33       40.91     19.61 o 
 -15   7   6       30.14       67.50     20.77 o 
 -14   7   6        0.06        6.04     17.43 o 
 -13   7   6       44.79       37.19     15.34 o 
 -12   7   6       91.04       84.29     20.28 o 
 -11   7   6      120.33       68.50     21.44 o 
 -10   7   6        5.72        1.48     14.57 o 
  -9   7   6      244.36      254.91     24.31 o 
  -8   7   6      374.14      361.25     26.94 o 
  -7   7   6      423.83      445.13     28.42 o 
  -6   7   6      267.39      231.23     20.69 o 
  -5   7   6        0.03        3.34     11.39 o 
  -4   7   6        8.62       -2.16     10.17 o 
  -3   7   6        8.00        2.14      9.20 o 
  -2   7   6      455.32      446.12     25.55 o 
  -1   7   6      134.45      113.93     15.71 o 
   0   7   6        1.64       -2.29      8.36 o 
   1   7   6      133.52      115.27     17.27 o 
   2   7   6        7.36      -12.69     12.69 o 
   3   7   6       81.51       54.87     16.34 o 
   4   7   6        8.09        8.59     14.04 o 
   5   7   6      524.18      478.08     33.30 o 
   6   7   6       25.60        1.67     14.79 o 
   7   7   6       76.51       48.56     20.43 o 
   8   7   6       97.47      116.75     22.36 o 
   9   7   6        0.44      -12.63     19.98 o 
 -14   8   6        0.76      -16.66     22.03 o 
 -13   8   6       25.96       -1.93     17.58 o 
 -12   8   6        2.55        3.58     14.10 o 
 -11   8   6        2.59       13.31     14.32 o 
 -10   8   6     1268.00     1163.84     50.86 o 
  -9   8   6      557.70      590.89     34.63 o 
  -8   8   6       54.26       50.51     16.44 o 
  -7   8   6        3.08        5.17     11.27 o 
  -6   8   6      213.95      229.48     21.16 o 
  -5   8   6      371.79      352.36     25.31 o 
  -4   8   6      229.17      225.53     20.59 o 
  -3   8   6        0.13      -11.68     11.68 o 
  -2   8   6       38.84       57.72     14.79 o 
  -1   8   6       20.95       31.70     10.17 o 
   0   8   6        2.07       -9.41     16.94 o 
   1   8   6        1.85      -12.65     13.28 o 
   2   8   6      213.07      245.06     22.52 o 
   3   8   6        4.20       12.71     13.18 o 
   4   8   6       38.94       55.76     15.73 o 
   5   8   6       92.80       74.24     21.16 o 
   6   8   6        5.32      -17.27     17.27 o 
   7   8   6       77.45       65.41     23.72 o 
   8   8   6       20.92       28.22     17.35 o 
   9   8   6       45.32       58.71     20.28 o 
 -14   9   6        2.05        6.49     16.30 o 
 -13   9   6       66.29       20.10     24.45 o 
 -12   9   6        0.99       13.10     15.32 o 
 -11   9   6       59.96       94.27     18.13 o 
 -10   9   6       18.73       31.04     17.05 o 
  -9   9   6       15.06       -3.07     18.29 o 
  -8   9   6        4.26      -12.29     12.29 o 
  -7   9   6       35.92       42.70     16.25 o 
  -6   9   6       18.86       29.05     14.34 o 
  -5   9   6     1158.62     1163.54     42.30 o 
  -4   9   6       64.51       70.00     13.12 o 
  -3   9   6      328.31      310.75     27.26 o 
  -2   9   6      664.97      697.88     34.24 o 
  -1   9   6      326.86      392.17     26.00 o 
   0   9   6       28.65       27.86     10.55 o 
   1   9   6      601.62      582.02     33.38 o 
   2   9   6      410.96      424.74     30.62 o 
   3   9   6      525.74      554.78     35.48 o 
   4   9   6       53.13       33.36     18.04 o 
   5   9   6      136.96      154.25     22.42 o 
   6   9   6        9.45      -16.84     16.84 o 
   7   9   6        6.90       25.33     18.59 o 
   8   9   6       25.51       27.22     19.98 o 
 -13  10   6       13.64       31.47     18.17 o 
 -12  10   6       68.43       64.67     22.26 o 
 -11  10   6      119.75      108.27     21.00 o 
 -10  10   6        8.43       24.13     17.58 o 
  -9  10   6      586.76      619.35     37.03 o 
  -8  10   6       12.76      -13.96     13.96 o 
  -7  10   6      759.44      729.43     39.41 o 
  -6  10   6       24.36       12.72     13.63 o 
  -5  10   6        0.33       21.95     15.28 o 
  -4  10   6       62.75       83.41     14.10 o 
  -3  10   6       31.12       33.34     17.03 o 
  -2  10   6      762.09      771.49     37.51 o 
  -1  10   6      180.72      214.22     20.83 o 
   0  10   6       36.79       23.96     15.97 o 
   1  10   6       32.12       50.53     15.34 o 
   2  10   6       20.85       30.17     12.43 o 
   3  10   6        0.29       -1.59     15.46 o 
   4  10   6       15.79       10.07     14.83 o 
   5  10   6       89.96      107.09     23.13 o 
   6  10   6        4.35        5.70     15.81 o 
   7  10   6        3.09      -17.64     17.64 o 
   8  10   6       41.29       50.17     19.88 o 
 -13  11   6       39.68       26.33     22.79 o 
 -12  11   6       17.95       -2.07     19.41 o 
 -11  11   6       18.18       28.99     16.74 o 
 -10  11   6        8.23       20.04     14.69 o 
  -9  11   6      109.22      144.91     21.95 o 
  -8  11   6       60.17       39.39     18.43 o 
  -7  11   6      344.45      259.35     29.19 o 
  -6  11   6        0.61       13.65     13.65 o 
  -5  11   6      203.46      200.55     23.03 o 
  -4  11   6      213.34      238.96     24.45 o 
  -3  11   6      580.47      533.03     33.91 o 
  -2  11   6      399.49      410.44     28.56 o 
  -1  11   6      117.55       99.18     19.67 o 
   0  11   6       90.74       88.90     13.66 o 
   1  11   6      351.56      312.16     30.21 o 
   2  11   6       82.32       99.75     16.87 o 
   3  11   6       99.72       69.15     21.40 o 
   4  11   6       42.46       33.79     17.50 o 
   5  11   6        0.01      -17.46     17.46 o 
   6  11   6        5.48       -4.01     18.78 o 
   7  11   6       59.01       81.07     22.97 o 
 -12  12   6       50.02       58.39     20.18 o 
 -11  12   6        7.02       16.32     18.92 o 
 -10  12   6       28.93       32.81     18.80 o 
  -9  12   6        8.15       10.99     20.08 o 
  -8  12   6       31.33       38.51     19.49 o 
  -7  12   6        2.71       28.58     14.16 o 
  -6  12   6       79.88       82.94     22.36 o 
  -5  12   6      156.54      104.61     21.61 o 
  -4  12   6      115.81      148.12     19.41 o 
  -3  12   6      278.73      300.24     28.95 o 
  -2  12   6       31.92       18.61     16.56 o 
  -1  12   6        1.73      -15.62     15.62 o 
   0  12   6      337.09      324.97     22.12 o 
   1  12   6        3.38       -8.28     15.26 o 
   2  12   6      213.99      163.20     26.89 o 
   3  12   6       77.41       77.17     18.74 o 
   4  12   6        4.47       -3.78     17.07 o 
   5  12   6        8.86       11.94     18.88 o 
   6  12   6        3.03        2.10     18.02 o 
 -11  13   6        0.04       -6.47     18.66 o 
 -10  13   6       21.95        2.05     20.75 o 
  -9  13   6       61.58       50.68     21.00 o 
  -8  13   6      153.95      145.64     22.87 o 
  -7  13   6       93.17       97.14     18.17 o 
  -6  13   6       15.12       10.46     17.62 o 
  -5  13   6      110.61      105.61     20.16 o 
  -4  13   6      293.53      315.45     27.97 o 
  -3  13   6      159.49      129.98     20.81 o 
  -2  13   6      176.07      200.35     26.83 o 
  -1  13   6       36.68       35.44     19.16 o 
   0  13   6        0.98       -4.23     10.58 o 
   1  13   6       13.82       -8.87     19.49 o 
   2  13   6        4.09        5.51     14.57 o 
   3  13   6        1.86       13.37     14.18 o 
   4  13   6       26.81       28.03     19.81 o 
   5  13   6        0.92       -4.21     18.35 o 
 -10  14   6       12.55       17.35     19.39 o 
  -9  14   6        0.61        0.00     18.31 o 
  -8  14   6        8.43       11.96     15.44 o 
  -7  14   6        9.40       11.54     16.99 o 
  -6  14   6        3.43       -1.87     17.05 o 
  -5  14   6       83.80       69.54     20.22 o 
  -4  14   6       16.45       12.63     16.03 o 
  -3  14   6        7.31       -5.39     17.29 o 
  -2  14   6        3.44        1.79     14.02 o 
  -1  14   6       75.09       76.17     18.31 o 
   0  14   6        0.85      -10.42     11.11 o 
   1  14   6       11.54       13.30     18.11 o 
   2  14   6       63.01       66.65     21.30 o 
   3  14   6        3.79      -20.97     20.97 o 
   4  14   6        6.46      -18.53     18.53 o 
  -8  15   6       24.51       -6.37     20.49 o 
  -7  15   6       40.85       32.92     21.79 o 
  -6  15   6        0.14       40.10     15.79 o 
  -5  15   6        4.04        1.97     17.46 o 
  -4  15   6        7.83      -17.45     18.70 o 
  -3  15   6        0.45        1.93     16.46 o 
  -2  15   6        8.00        9.66     15.56 o 
  -1  15   6       21.37       40.91     18.78 o 
   0  15   6       51.76       73.89     14.97 o 
   1  15   6        3.02       -6.10     18.29 o 
   2  15   6        1.12       10.46     16.87 o 
   3  15   6        0.29      -15.18     21.79 o 
  -6  16   6       52.38       51.53     21.67 o 
  -5  16   6        4.16       -8.42     16.58 o 
  -4  16   6        5.10        8.32     19.53 o 
  -3  16   6        2.21       -4.15     17.33 o 
  -2  16   6        3.87        0.00     18.31 o 
  -1  16   6       10.13      -10.44     21.20 o 
   0  16   6       31.88        7.98     29.73 o 
   1  16   6        1.55       -6.53     14.57 o 
 -16   1   7        5.93       25.90     16.72 o 
 -15   1   7        1.56       -1.99     16.74 o 
 -14   1   7       10.59       12.78     17.43 o 
 -13   1   7       17.01        6.73     17.78 o 
 -12   1   7      226.92      182.22     26.65 o 
 -11   1   7       18.01       17.07     13.04 o 
 -10   1   7        6.00      -15.42     15.42 o 
  -9   1   7        2.18        0.00     11.53 o 
  -8   1   7      109.24      102.94     17.56 o 
  -7   1   7      107.36      122.08     15.42 o 
  -6   1   7      921.12      969.47     35.44 o 
  -5   1   7      190.90      227.49     18.09 o 
  -4   1   7       23.64       37.86     11.27 o 
  -3   1   7      294.21      360.72     21.12 o 
  -2   1   7      117.26      157.58     14.89 o 
  -1   1   7     2273.67     2357.85     52.87 o 
   0   1   7      519.13      489.72     18.87 o 
   1   1   7        5.81       24.09      9.17 o 
   2   1   7       60.02       59.75     13.00 o 
   3   1   7       18.96       12.63     11.43 o 
   4   1   7        6.07        2.73     11.74 o 
   5   1   7       19.88        2.97     15.95 o 
   6   1   7      251.83      256.07     26.32 o 
   7   1   7        0.26        7.00     15.28 o 
   8   1   7       62.93      102.94     21.40 o 
   9   1   7        1.38       22.79     15.08 o 
 -16   2   7        9.60       34.77     18.19 o 
 -15   2   7      213.54      140.09     30.48 o 
 -14   2   7       89.82      119.70     21.56 o 
 -13   2   7       34.98       38.96     13.65 o 
 -12   2   7       34.10       40.55     17.64 o 
 -11   2   7       58.10       54.62     18.41 o 
 -10   2   7       22.24       26.55     12.31 o 
  -9   2   7      129.36      157.56     17.66 o 
  -8   2   7       70.82       81.46     14.00 o 
  -7   2   7      201.77      221.02     19.96 o 
  -6   2   7      143.57      172.99     16.66 o 
  -5   2   7      791.87      818.66     32.79 o 
  -4   2   7      859.21      828.59     32.14 o 
  -3   2   7      203.37      217.68     17.23 o 
  -2   2   7      627.71      629.79     28.16 o 
  -1   2   7        5.89        9.01     10.27 o 
   0   2   7       94.54       91.85     14.20 o 
   1   2   7       46.20       40.00     13.06 o 
   2   2   7       69.19       92.63     13.65 o 
   3   2   7       18.76       -7.67     14.34 o 
   4   2   7      195.32      158.81     20.06 o 
   5   2   7       56.12       55.38     15.64 o 
   6   2   7        3.97       -4.88     14.63 o 
   7   2   7        2.02      -15.91     17.05 o 
   8   2   7        0.39        1.93     16.40 o 
   9   2   7       21.02       22.95     17.58 o 
 -15   3   7        2.64        2.03     17.31 o 
 -14   3   7       38.45       37.31     17.31 o 
 -13   3   7       32.04       29.21     15.08 o 
 -12   3   7       30.51       42.78     14.77 o 
 -11   3   7        4.11       23.40     11.13 o 
 -10   3   7       16.28       27.06     12.55 o 
  -9   3   7       62.74       51.53     14.71 o 
  -8   3   7        1.32       -2.34     10.64 o 
  -7   3   7       38.77       42.01     10.94 o 
  -6   3   7      348.86      384.73     23.46 o 
  -5   3   7      397.61      420.47     22.22 o 
  -4   3   7        0.05       -6.94      9.36 o 
  -3   3   7        0.20       -8.77      8.77 o 
  -2   3   7      236.53      246.94     20.08 o 
  -1   3   7       75.77       80.28     14.69 o 
   0   3   7      199.76      169.23     13.26 o 
   1   3   7        0.00        7.97     10.11 o 
   2   3   7        0.04        0.00     11.13 o 
   3   3   7       13.46       13.04     10.42 o 
   4   3   7       17.29       15.46     14.12 o 
   5   3   7      171.60      168.90     21.58 o 
   6   3   7       11.85       24.74     16.42 o 
   7   3   7       54.79       51.94     19.55 o 
   8   3   7        2.07        7.79     15.56 o 
   9   3   7        3.36       19.00     15.93 o 
 -15   4   7       20.32       12.35     21.97 o 
 -14   4   7       23.63       32.27     19.65 o 
 -13   4   7        0.21       -8.75     16.15 o 
 -12   4   7      614.58      592.27     40.02 o 
 -11   4   7      711.50      760.34     38.39 o 
 -10   4   7      104.01       95.78     15.40 o 
  -9   4   7        0.94        5.17     12.13 o 
  -8   4   7      178.49      164.64     18.68 o 
  -7   4   7       61.47       45.71     14.99 o 
  -6   4   7       41.32       25.06     10.95 o 
  -5   4   7     1197.03     1215.78     40.38 o 
  -4   4   7       36.61       27.83     10.86 o 
  -3   4   7       43.60       49.25     11.53 o 
  -2   4   7        7.92       24.92      9.85 o 
  -1   4   7      118.21      147.27     17.35 o 
   0   4   7      212.33      214.23     13.21 o 
   1   4   7       44.58       32.88     13.71 o 
   2   4   7       39.22       51.23     13.63 o 
   3   4   7       31.02       42.84     13.65 o 
   4   4   7        2.18      -10.09     13.12 o 
   5   4   7       14.38       17.11     16.97 o 
   6   4   7       27.71       13.47     13.89 o 
   7   4   7      113.30      114.96     22.13 o 
   8   4   7       62.14      102.84     22.03 o 
   9   4   7       18.23      -12.86     22.89 o 
 -15   5   7       10.31        6.29     18.19 o 
 -14   5   7       67.91       79.61     22.22 o 
 -13   5   7      244.15      312.38     26.75 o 
 -12   5   7        0.88        6.65     15.60 o 
 -11   5   7      257.38      217.25     25.74 o 
 -10   5   7      163.12      200.61     23.36 o 
  -9   5   7       89.00       78.95     17.29 o 
  -8   5   7      253.19      314.25     22.97 o 
  -7   5   7      354.56      364.10     24.56 o 
  -6   5   7       25.34       23.88     13.51 o 
  -5   5   7        4.67        7.71     10.50 o 
  -4   5   7      219.57      210.46     18.78 o 
  -3   5   7      531.40      556.75     28.64 o 
  -2   5   7      328.97      305.38     22.72 o 
  -1   5   7       42.18       33.45     12.80 o 
   0   5   7      585.97      577.17     20.83 o 
   1   5   7       28.89       24.43     10.92 o 
   2   5   7       71.96       97.18     14.02 o 
   3   5   7       23.70       20.75     12.45 o 
   4   5   7       46.77       35.64     17.45 o 
   5   5   7      330.17      302.27     27.83 o 
   6   5   7        7.90       22.44     14.14 o 
   7   5   7        4.21      -13.08     18.76 o 
   8   5   7       44.17       -8.08     23.38 o 
   9   5   7        4.10       15.30     17.90 o 
 -15   6   7       45.03       19.37     19.37 o 
 -14   6   7       11.03       -5.98     19.82 o 
 -13   6   7        8.65        3.70     16.52 o 
 -12   6   7       12.53       13.71     15.89 o 
 -11   6   7      510.52      475.01     33.73 o 
 -10   6   7      981.78      973.89     44.04 o 
  -9   6   7      567.45      547.42     31.72 o 
  -8   6   7      483.86      454.20     28.52 o 
  -7   6   7        0.98        0.00     11.01 o 
  -6   6   7     1627.82     1712.99     49.31 o 
  -5   6   7      159.49      179.54     19.22 o 
  -4   6   7      197.74      203.68     20.06 o 
  -3   6   7      107.97      102.00     14.95 o 
  -2   6   7      390.62      386.98     24.82 o 
  -1   6   7      346.13      343.51     24.51 o 
   0   6   7      191.37      189.15     13.59 o 
   1   6   7        9.62        5.11     12.78 o 
   2   6   7        5.82      -13.51     14.55 o 
   3   6   7      495.41      471.61     29.40 o 
   4   6   7       61.53       61.54     16.28 o 
   5   6   7        2.85       11.56     15.75 o 
   6   6   7       64.94       56.92     16.50 o 
   7   6   7       19.56       -3.84     18.61 o 
   8   6   7       57.35       35.20     22.03 o 
 -14   7   7        6.64       30.80     17.05 o 
 -13   7   7       25.28       51.53     15.14 o 
 -12   7   7        0.23      -17.03     17.03 o 
 -11   7   7      234.06      223.60     29.11 o 
 -10   7   7      235.80      181.35     25.88 o 
  -9   7   7      104.79      103.45     18.13 o 
  -8   7   7      157.54      151.54     20.34 o 
  -7   7   7      283.71      279.55     24.80 o 
  -6   7   7       16.54       30.27     10.25 o 
  -5   7   7        6.11       12.25      9.34 o 
  -4   7   7        0.00        3.62     10.86 o 
  -3   7   7        2.56        7.20     11.01 o 
  -2   7   7       81.18       93.34     12.17 o 
  -1   7   7       32.85       37.17     13.24 o 
   0   7   7       29.91       -4.43     17.32 o 
   1   7   7       12.80       25.51     12.37 o 
   2   7   7     1192.39     1129.21     45.20 o 
   3   7   7       33.15       40.53     14.48 o 
   4   7   7      180.46      150.50     22.76 o 
   5   7   7      171.07      119.97     24.72 o 
   6   7   7       21.46        0.00     22.99 o 
   7   7   7       68.03       91.06     24.56 o 
   8   7   7       31.39       12.78     22.15 o 
 -14   8   7       54.36       40.34     19.57 o 
 -13   8   7       14.86       27.69     18.35 o 
 -12   8   7        8.74       14.77     16.52 o 
 -11   8   7       10.58       20.73     15.83 o 
 -10   8   7        5.56       14.59     15.64 o 
  -9   8   7       34.24       55.07     17.17 o 
  -8   8   7      165.57      114.66     21.67 o 
  -7   8   7       12.73      -17.70     17.70 o 
  -6   8   7      144.83      117.61     20.36 o 
  -5   8   7      253.36      277.19     23.09 o 
  -4   8   7      265.71      269.13     23.07 o 
  -3   8   7        7.49       14.04     12.06 o 
  -2   8   7       81.02       81.15     16.25 o 
  -1   8   7       21.79       22.34     12.80 o 
   0   8   7      447.64      485.48     21.36 o 
   1   8   7        1.82        0.00     13.89 o 
   2   8   7       74.43       86.32     17.35 o 
   3   8   7      203.08      166.80     23.97 o 
   4   8   7        1.66       26.77     13.37 o 
   5   8   7       38.20       10.70     18.04 o 
   6   8   7        2.19       13.37     15.64 o 
   7   8   7       73.64       77.86     23.19 o 
 -13   9   7       50.65       72.00     18.05 o 
 -12   9   7      188.49      217.64     28.24 o 
 -11   9   7        0.98        0.00     15.34 o 
 -10   9   7       23.50       39.16     16.07 o 
  -9   9   7      190.04      133.76     23.95 o 
  -8   9   7       26.79       30.68     15.18 o 
  -7   9   7     1481.97     1342.40     51.08 o 
  -6   9   7      360.51      351.00     28.95 o 
  -5   9   7       88.18       74.83     16.97 o 
  -4   9   7      237.70      194.02     23.58 o 
  -3   9   7      305.82      292.79     25.37 o 
  -2   9   7       25.73       31.57     14.20 o 
  -1   9   7       26.68       34.95     13.77 o 
   0   9   7      631.97      608.07     25.06 o 
   1   9   7      433.13      454.36     32.75 o 
   2   9   7        0.02        6.27     13.69 o 
   3   9   7      129.97      127.41     21.77 o 
   4   9   7        7.32        7.00     15.87 o 
   5   9   7      130.85      110.00     23.21 o 
   6   9   7        0.00       -5.98     17.23 o 
   7   9   7       39.55       21.28     19.96 o 
 -13  10   7       73.92       36.46     26.18 o 
 -12  10   7        2.98      -17.33     17.33 o 
 -11  10   7      147.45      193.47     26.28 o 
 -10  10   7       15.48        3.58     17.19 o 
  -9  10   7      174.59      176.99     23.70 o 
  -8  10   7        4.39       21.12     12.06 o 
  -7  10   7       53.07       40.61     18.88 o 
  -6  10   7        0.21        3.03     14.51 o 
  -5  10   7      143.72      115.33     18.82 o 
  -4  10   7      191.65      141.55     21.79 o 
  -3  10   7      121.20       88.74     21.44 o 
  -2  10   7       60.86       33.69     17.15 o 
  -1  10   7        0.13        1.49     14.22 o 
   0  10   7        0.20       -2.90      9.99 o 
   1  10   7        3.98        1.59     13.02 o 
   2  10   7       10.94      -11.62     15.67 o 
   3  10   7       16.34       10.46     15.99 o 
   4  10   7        1.24       11.05     14.97 o 
   5  10   7       36.81       19.53     21.75 o 
   6  10   7        3.60       -4.15     18.82 o 
 -12  11   7        8.31       16.89     18.15 o 
 -11  11   7       29.80       51.84     18.49 o 
 -10  11   7        9.02      -15.12     18.33 o 
  -9  11   7        3.86        7.20     16.30 o 
  -8  11   7       37.03       39.67     15.71 o 
  -7  11   7      476.28      432.15     32.65 o 
  -6  11   7        0.20       -9.68     14.26 o 
  -5  11   7        0.95      -12.63     14.30 o 
  -4  11   7        0.28      -14.04     15.05 o 
  -3  11   7       47.18       59.12     18.02 o 
  -2  11   7      101.62      122.15     19.92 o 
  -1  11   7       82.57       73.18     18.13 o 
   0  11   7      208.73      222.08     17.33 o 
   1  11   7       15.78       37.19     12.19 o 
   2  11   7       30.29       -5.27     19.04 o 
   3  11   7        0.20        0.00     16.28 o 
   4  11   7        0.76       -7.77     16.68 o 
   5  11   7       54.47       81.99     18.57 o 
   6  11   7        1.52        8.69     17.39 o 
 -11  12   7       33.81       60.91     19.14 o 
 -10  12   7        0.33        0.00     15.48 o 
  -9  12   7       11.09        9.54     15.38 o 
  -8  12   7      107.45      130.10     22.81 o 
  -7  12   7        0.16      -10.62     15.64 o 
  -6  12   7       11.05       31.02     16.34 o 
  -5  12   7      122.68      128.33     22.15 o 
  -4  12   7      137.47       86.81     21.89 o 
  -3  12   7       31.99       -1.67     19.49 o 
  -2  12   7        1.08       13.39     15.54 o 
  -1  12   7       28.39       28.89     16.56 o 
   0  12   7       31.85        8.45     13.07 o 
   1  12   7        3.70       12.59     14.04 o 
   2  12   7       71.16       98.97     21.38 o 
   3  12   7        2.46       15.60     16.78 o 
   4  12   7        1.24       -6.14     16.25 o 
   5  12   7        9.74       43.11     16.97 o 
 -10  13   7       18.38       31.68     17.54 o 
  -9  13   7        6.79       -6.08     17.52 o 
  -8  13   7        6.22       33.12     17.09 o 
  -7  13   7       22.70       20.75     18.96 o 
  -6  13   7      149.25      167.43     23.92 o 
  -5  13   7       13.98       -3.62     19.12 o 
  -4  13   7        8.95      -10.72     18.05 o 
  -3  13   7        8.64       35.64     15.34 o 
  -2  13   7       52.91       86.03     18.63 o 
  -1  13   7       54.74       52.67     21.26 o 
   0  13   7      226.20      207.16     61.93 o 
   1  13   7        0.02       13.39     13.39 o 
   2  13   7        3.93       11.90     16.84 o 
   3  13   7        0.91       16.52     16.26 o 
   4  13   7        2.13       15.12     19.20 o 
  -9  14   7       43.45       45.10     20.02 o 
  -8  14   7        0.41       -2.07     16.72 o 
  -7  14   7       13.52       54.32     19.41 o 
  -6  14   7       15.43       15.71     20.61 o 
  -5  14   7       42.69       55.99     19.41 o 
  -4  14   7       93.32       97.53     22.22 o 
  -3  14   7        7.75        1.91     18.19 o 
  -2  14   7       65.49       61.36     18.98 o 
  -1  14   7       43.76       60.18     19.12 o 
   0  14   7       31.25       28.37     21.75 o 
   1  14   7       10.93       10.19     19.88 o 
   2  14   7       37.90       65.32     17.25 o 
   3  14   7        2.35       24.07     17.64 o 
  -7  15   7        0.88       -2.14     18.07 o 
  -6  15   7        0.99      -12.59     19.23 o 
  -5  15   7        0.30      -18.59     19.25 o 
  -4  15   7        1.29        2.05     17.48 o 
  -3  15   7        0.04      -18.37     19.69 o 
  -2  15   7       13.39       22.56     17.29 o 
  -1  15   7       57.20       66.38     21.75 o 
   0  15   7       81.48       66.27     21.05 o 
   1  15   7       18.01       13.04     17.64 o 
  -4  16   7       42.44       -4.37     21.87 o 
  -3  16   7        1.90       -4.37     17.46 o 
  -2  16   7       12.33       32.88     18.98 o 
 -15   0   8      152.44      226.06     25.69 o 
 -14   0   8       21.38       11.31     18.47 o 
 -13   0   8       56.24       12.21     20.55 o 
 -12   0   8      114.93       54.97     22.97 o 
 -11   0   8      242.61      226.90     24.47 o 
 -10   0   8     1494.21     1362.32     50.35 o 
  -9   0   8      660.40      625.35     35.60 o 
  -8   0   8       24.84       21.08     17.41 o 
  -7   0   8      429.48      469.76     28.09 o 
  -6   0   8       34.93       26.12     12.08 o 
  -5   0   8      882.19      890.90     35.68 o 
  -4   0   8     1629.02     1539.23     47.89 o 
  -3   0   8        1.36        6.59     10.05 o 
  -2   0   8       61.82       41.34     12.29 o 
  -1   0   8        6.16       12.69      9.30 o 
   0   0   8      218.56      219.76     40.96 o 
   1   0   8      102.78      123.22     16.52 o 
   2   0   8      150.33      170.12     20.12 o 
   3   0   8      405.49      394.17     28.18 o 
   4   0   8       16.98       17.05     13.61 o 
   5   0   8       14.26       13.35     17.03 o 
   6   0   8        1.41      -10.82     17.11 o 
   7   0   8        5.94       11.70     14.32 o 
   8   0   8      214.05      174.90     30.90 o 
 -15   1   8        0.01       -6.12     18.37 o 
 -14   1   8        4.07       18.90     15.81 o 
 -13   1   8       26.71       31.49     16.03 o 
 -12   1   8       29.59       45.43     15.22 o 
 -11   1   8       99.71       84.45     20.00 o 
 -10   1   8      133.14      122.41     19.35 o 
  -9   1   8        7.67      -11.88     13.51 o 
  -8   1   8      347.24      357.44     24.76 o 
  -7   1   8       71.51       55.74     13.26 o 
  -6   1   8       16.40       31.96      9.13 o 
  -5   1   8       74.03       82.31     13.98 o 
  -4   1   8       33.39       46.18     11.43 o 
  -3   1   8       63.46       56.25     12.53 o 
  -2   1   8      121.04      134.70     15.30 o 
  -1   1   8        2.05       -5.78     10.29 o 
   0   1   8       24.74       20.70     15.71 o 
   1   1   8        4.39        7.65      9.87 o 
   2   1   8        5.87      -14.85     14.85 o 
   3   1   8        5.68       11.58     11.41 o 
   4   1   8       38.92       26.45     15.64 o 
   5   1   8        1.05        8.38     13.51 o 
   6   1   8       45.26        7.24     17.52 o 
   7   1   8       18.31       17.58     21.14 o 
   8   1   8        8.23      -10.56     18.78 o 
 -15   2   8      179.47      240.65     27.83 o 
 -14   2   8       29.21        3.82     17.66 o 
 -13   2   8        7.83      -17.39     17.39 o 
 -12   2   8      165.91      183.40     20.71 o 
 -11   2   8        8.94       21.32     12.57 o 
 -10   2   8     1393.79     1379.73     51.29 o 
  -9   2   8      169.41      162.85     20.51 o 
  -8   2   8       17.85       13.87     11.49 o 
  -7   2   8      510.23      435.04     28.28 o 
  -6   2   8       47.17       46.28     12.25 o 
  -5   2   8       13.24       28.20     10.40 o 
  -4   2   8      219.86      258.76     20.57 o 
  -3   2   8       24.02       34.67      9.95 o 
  -2   2   8      452.39      427.98     27.28 o 
  -1   2   8       90.13       82.15     15.12 o 
   0   2   8      358.61      391.78     39.02 o 
   1   2   8      179.80      153.64     19.71 o 
   2   2   8      611.42      592.23     33.91 o 
   3   2   8      284.96      278.22     26.51 o 
   4   2   8       22.78       25.13     15.71 o 
   5   2   8      201.44      172.44     25.53 o 
   6   2   8        0.08      -10.94     13.39 o 
   7   2   8       23.82        3.93     19.49 o 
   8   2   8      124.25      119.13     21.69 o 
 -15   3   8        2.26      -10.40     17.78 o 
 -14   3   8       41.06       38.57     20.77 o 
 -13   3   8       72.18       69.76     22.13 o 
 -12   3   8        1.47      -15.42     15.42 o 
 -11   3   8        1.31       24.76     12.96 o 
 -10   3   8       22.06       17.37     15.05 o 
  -9   3   8      236.82      209.46     22.76 o 
  -8   3   8        1.47       25.74     10.13 o 
  -7   3   8       14.53       13.51     12.71 o 
  -6   3   8      672.09      615.24     31.31 o 
  -5   3   8       66.68       56.56     13.02 o 
  -4   3   8      202.56      223.80     20.49 o 
  -3   3   8       13.09       26.33     10.05 o 
  -2   3   8        9.66        4.66     10.54 o 
  -1   3   8      116.38      131.91     18.19 o 
   0   3   8      215.08      224.42     15.53 o 
   1   3   8       85.04       63.19     15.46 o 
   2   3   8       41.00       33.49     14.10 o 
   3   3   8       70.84       59.55     17.37 o 
   4   3   8       15.56       15.95     13.90 o 
   5   3   8        1.49       -5.15     12.94 o 
   6   3   8       24.42       35.09     17.62 o 
   7   3   8       24.29       35.87     18.90 o 
   8   3   8        2.30       10.76     17.35 o 
 -15   4   8       16.49       23.25     21.24 o 
 -14   4   8       96.99      135.35     26.10 o 
 -13   4   8       14.11       16.40     15.77 o 
 -12   4   8        8.60        3.38     15.73 o 
 -11   4   8        2.81        3.17     15.18 o 
 -10   4   8      197.19      210.44     20.10 o 
  -9   4   8      550.22      556.67     32.69 o 
  -8   4   8       93.84       84.63     19.08 o 
  -7   4   8       82.20       77.08     16.42 o 
  -6   4   8       26.03       15.85     13.41 o 
  -5   4   8      132.66      103.61     16.89 o 
  -4   4   8      350.67      381.74     24.49 o 
  -3   4   8      102.97      121.68     15.89 o 
  -2   4   8        5.64        0.00     11.76 o 
  -1   4   8      140.05      166.70     17.50 o 
   0   4   8       79.20       63.30     13.36 o 
   1   4   8       37.89       50.01     15.22 o 
   2   4   8      182.10      173.09     21.65 o 
   3   4   8       37.75       22.85     16.48 o 
   4   4   8       31.52       24.43     16.21 o 
   5   4   8        3.51       17.48     15.24 o 
   6   4   8        5.09        9.40     15.85 o 
   7   4   8        2.35        6.08     16.84 o 
   8   4   8       22.57        8.73     21.16 o 
 -15   5   8        2.34        0.00     19.04 o 
 -14   5   8        0.99        6.02     19.33 o 
 -13   5   8        3.92        9.32     14.32 o 
 -12   5   8       29.75       15.66     16.23 o 
 -11   5   8       32.69       39.02     16.42 o 
 -10   5   8        7.86        7.63     16.64 o 
  -9   5   8       50.73       31.66     16.42 o 
  -8   5   8       36.24       28.71     15.16 o 
  -7   5   8       30.51       30.11     13.16 o 
  -6   5   8        7.18       -8.85     13.45 o 
  -5   5   8      505.69      540.66     30.88 o 
  -4   5   8      715.93      732.28     34.81 o 
  -3   5   8      279.08      261.48     23.58 o 
  -2   5   8       84.56       73.52     16.38 o 
  -1   5   8        1.24      -12.86     12.86 o 
   0   5   8      413.75      441.89     26.82 o 
   1   5   8       77.69       60.04     17.82 o 
   2   5   8       19.20       19.18     12.08 o 
   3   5   8       49.87       50.13     15.52 o 
   4   5   8      109.61      113.72     20.20 o 
   5   5   8       53.82       39.39     18.45 o 
   6   5   8       11.84       -3.85     16.76 o 
   7   5   8        1.84       10.35     15.07 o 
 -14   6   8        4.03       -4.11     19.92 o 
 -13   6   8        7.45        3.84     15.08 o 
 -12   6   8       96.58       80.58     22.15 o 
 -11   6   8       92.47       70.49     24.33 o 
 -10   6   8      161.34      178.42     21.83 o 
  -9   6   8        0.42       23.90     14.48 o 
  -8   6   8      245.53      220.37     23.84 o 
  -7   6   8       45.68       51.84     14.69 o 
  -6   6   8       23.75       21.12     13.59 o 
  -5   6   8      311.27      265.04     22.66 o 
  -4   6   8      147.03      135.72     16.80 o 
  -3   6   8       12.16       20.53     11.19 o 
  -2   6   8      113.63       95.01     16.91 o 
  -1   6   8       67.46       58.73     16.78 o 
   0   6   8       88.37      105.87     11.65 o 
   1   6   8      174.22      117.47     21.46 o 
   2   6   8       59.19       70.29     16.17 o 
   3   6   8        3.97        9.72     13.16 o 
   4   6   8       21.40       41.38     16.36 o 
   5   6   8        8.37       20.28     15.52 o 
   6   6   8       19.86       11.84     19.33 o 
   7   6   8        5.17       33.91     18.47 o 
 -14   7   8        2.61      -14.81     17.05 o 
 -13   7   8      101.55      104.81     24.13 o 
 -12   7   8       59.79       29.64     20.12 o 
 -11   7   8      124.24      111.36     23.60 o 
 -10   7   8      133.91      136.24     24.72 o 
  -9   7   8        5.01      -17.13     17.13 o 
  -8   7   8        8.29       16.34     12.51 o 
  -7   7   8       18.72       29.99     13.31 o 
  -6   7   8       62.69       65.10     16.21 o 
  -5   7   8       56.26       67.89     15.01 o 
  -4   7   8      508.29      501.79     30.76 o 
  -3   7   8        1.57        8.08     11.45 o 
  -2   7   8       90.37       36.88     18.78 o 
  -1   7   8      391.26      380.47     28.93 o 
   0   7   8      145.13      146.42     14.26 o 
   1   7   8       11.25       24.21     12.67 o 
   2   7   8       18.74       -1.59     18.21 o 
   3   7   8       15.68        6.73     14.06 o 
   4   7   8       42.69       53.57     17.50 o 
   5   7   8       50.16       36.17     21.46 o 
   6   7   8       42.15       34.60     21.63 o 
   7   7   8        5.48        0.00     19.23 o 
 -14   8   8        0.05       28.40     15.30 o 
 -13   8   8        4.21       22.52     16.50 o 
 -12   8   8       30.80        5.76     19.12 o 
 -11   8   8      254.36      248.07     29.36 o 
 -10   8   8      171.95      167.84     24.23 o 
  -9   8   8        1.31       -1.63     14.83 o 
  -8   8   8        6.76       -7.79     16.26 o 
  -7   8   8      153.07      126.11     18.74 o 
  -6   8   8      452.19      423.01     30.17 o 
  -5   8   8      318.05      296.29     26.59 o 
  -4   8   8       22.74      -16.13     16.13 o 
  -3   8   8      555.10      553.05     33.20 o 
  -2   8   8      171.65      155.43     20.85 o 
  -1   8   8        0.38       -7.36     14.49 o 
   0   8   8       11.83       -8.86     16.74 o 
   1   8   8        3.71      -12.69     16.32 o 
   2   8   8        0.17       14.97     14.40 o 
   3   8   8       29.69      -21.02     21.02 o 
   4   8   8        1.51       -1.85     16.28 o 
   5   8   8       56.57       63.15     18.92 o 
   6   8   8       14.96        6.31     22.17 o 
 -13   9   8        4.25       25.51     19.49 o 
 -12   9   8        0.02       34.02     18.88 o 
 -11   9   8       92.70       85.06     23.38 o 
 -10   9   8       81.41      111.16     21.22 o 
  -9   9   8      114.27      104.24     20.57 o 
  -8   9   8      214.41      199.96     24.53 o 
  -7   9   8      257.28      232.72     25.86 o 
  -6   9   8     1524.52     1563.13     56.76 o 
  -5   9   8      431.80      452.63     31.21 o 
  -4   9   8       25.84        7.51     15.54 o 
  -3   9   8        1.11        7.51     14.18 o 
  -2   9   8      526.91      556.82     34.36 o 
  -1   9   8       93.71      102.51     19.39 o 
   0   9   8       12.41       13.27     15.24 o 
   1   9   8        8.92       16.66     15.64 o 
   2   9   8       72.44       59.24     20.77 o 
   3   9   8        4.75       -5.49     18.23 o 
   4   9   8        0.10      -20.02     20.02 o 
   5   9   8       11.16       55.40     17.05 o 
   6   9   8        3.87       30.56     14.48 o 
 -12  10   8       26.74       56.41     17.35 o 
 -11  10   8       25.97       15.83     19.59 o 
 -10  10   8       35.81       48.93     19.75 o 
  -9  10   8       35.10       39.57     18.51 o 
  -8  10   8       25.84       31.11     14.04 o 
  -7  10   8       14.92       18.41     14.10 o 
  -6  10   8       58.81       50.60     19.23 o 
  -5  10   8       85.39       73.81     18.29 o 
  -4  10   8      274.24      264.37     27.50 o 
  -3  10   8      100.85      105.26     21.40 o 
  -2  10   8       48.64       54.79     16.13 o 
  -1  10   8      378.17      396.04     30.17 o 
   0  10   8        2.96       -3.53     11.23 o 
   1  10   8       19.20        7.02     16.48 o 
   2  10   8      126.46      115.39     23.09 o 
   3  10   8       14.81      -11.53     17.60 o 
   4  10   8       32.16       38.45     19.29 o 
   5  10   8        1.15        4.29     17.64 o 
 -12  11   8        0.97        2.18     16.21 o 
 -11  11   8       61.73       39.43     26.00 o 
 -10  11   8        0.05       -5.94     17.15 o 
  -9  11   8       90.53       87.24     22.60 o 
  -8  11   8        7.25        5.49     17.62 o 
  -7  11   8       60.66       67.34     18.07 o 
  -6  11   8      131.89      124.67     21.63 o 
  -5  11   8       92.66       63.05     20.08 o 
  -4  11   8       66.26       94.76     21.67 o 
  -3  11   8       17.58       27.10     20.18 o 
  -2  11   8       12.09       51.33     16.76 o 
  -1  11   8       37.92       27.87     17.94 o 
   0  11   8      326.34      336.86     41.69 o 
   1  11   8       26.78        5.57     17.29 o 
   2  11   8        4.14        7.71     14.69 o 
   3  11   8        4.96       42.38     15.24 o 
   4  11   8        0.15        6.35     16.01 o 
 -11  12   8       36.44       26.18     22.03 o 
 -10  12   8        7.25       25.02     14.46 o 
  -9  12   8        0.00        4.01     15.77 o 
  -8  12   8        2.00       -3.87     17.52 o 
  -7  12   8        4.56       -5.64     18.13 o 
  -6  12   8        1.60      -11.03     16.25 o 
  -5  12   8        3.82       27.18     16.89 o 
  -4  12   8       62.01       97.18     20.20 o 
  -3  12   8      286.35      230.62     32.23 o 
  -2  12   8       37.42       56.37     20.00 o 
  -1  12   8        9.52       -1.85     15.58 o 
   0  12   8        0.04       -6.27     17.06 o 
   1  12   8      144.96      158.83     27.38 o 
   2  12   8       31.78       10.17     21.63 o 
   3  12   8       74.13       89.19     20.14 o 
  -9  13   8       20.71       25.41     18.70 o 
  -8  13   8        0.11        2.05     16.78 o 
  -7  13   8        0.88      -13.96     18.82 o 
  -6  13   8        0.16      -15.64     17.70 o 
  -5  13   8        0.35        7.71     15.42 o 
  -4  13   8      124.52      137.93     25.27 o 
  -3  13   8      160.51      184.11     28.18 o 
  -2  13   8       53.17       52.22     21.97 o 
  -1  13   8      104.86      111.97     22.30 o 
   0  13   8       37.35       37.29     14.81 o 
   1  13   8       10.84       24.92     19.02 o 
   2  13   8        1.87        4.31     13.26 o 
  -8  14   8       17.86        4.35     20.85 o 
  -7  14   8        8.22      -19.55     19.55 o 
  -6  14   8       13.40      -20.38     20.38 o 
  -5  14   8        4.51       -6.16     18.47 o 
  -4  14   8        2.90       -4.07     17.78 o 
  -3  14   8        0.15       26.55     15.95 o 
  -2  14   8       36.16       57.63     17.94 o 
  -1  14   8       40.06       81.44     22.58 o 
   0  14   8       79.08       81.16     15.49 o 
  -5  15   8       24.37       28.40     20.14 o 
  -4  15   8        0.33        0.00     19.90 o 
  -3  15   8        0.89       10.88     21.20 o 
  -2  15   8       46.32       43.80     22.34 o 
 -15   1   9        1.74       10.58     19.29 o 
 -14   1   9       11.77       15.77     15.54 o 
 -13   1   9      173.51      187.71     25.90 o 
 -12   1   9      322.66      342.45     31.86 o 
 -11   1   9      998.12     1010.81     44.98 o 
 -10   1   9        1.03        0.00     14.44 o 
  -9   1   9      294.71      266.97     24.70 o 
  -8   1   9       45.07       22.05     15.71 o 
  -7   1   9      357.98      330.59     28.07 o 
  -6   1   9      280.22      237.70     22.52 o 
  -5   1   9      109.55       86.46     15.99 o 
  -4   1   9        0.41       19.00     12.61 o 
  -3   1   9      155.44      160.90     18.51 o 
  -2   1   9       37.77       53.42     11.43 o 
  -1   1   9      118.16      127.66     19.14 o 
   0   1   9       40.49       51.79     26.60 o 
   1   1   9      116.05      116.14     18.05 o 
   2   1   9        8.97       -6.21     15.38 o 
   3   1   9       80.79       82.58     19.55 o 
   4   1   9        4.63       -3.52     15.36 o 
   5   1   9      229.49      205.62     27.79 o 
   6   1   9        2.75       34.40     17.05 o 
   7   1   9      139.44      182.65     24.98 o 
 -15   2   9        0.06        8.54     20.00 o 
 -14   2   9       10.20      -11.92     16.85 o 
 -13   2   9       13.34       33.40     16.99 o 
 -12   2   9       50.70       46.87     18.78 o 
 -11   2   9        3.56       -1.63     16.38 o 
 -10   2   9       68.52       79.93     17.52 o 
  -9   2   9       51.06       36.46     16.44 o 
  -8   2   9        1.01      -12.55     13.43 o 
  -7   2   9       40.89       41.64     15.48 o 
  -6   2   9       98.99      103.25     17.58 o 
  -5   2   9      348.07      338.40     26.33 o 
  -4   2   9       63.48       93.56     14.77 o 
  -3   2   9      264.30      308.78     25.29 o 
  -2   2   9        2.78       -3.95     12.29 o 
  -1   2   9       15.57       17.66     12.53 o 
   0   2   9       35.42       38.44      9.33 o 
   1   2   9        2.60       20.79     13.28 o 
   2   2   9       21.43       21.97     15.54 o 
   3   2   9      170.84      154.96     24.66 o 
   4   2   9        6.64       26.65     14.10 o 
   5   2   9       82.85      106.46     19.94 o 
   6   2   9       32.05       79.50     22.60 o 
   7   2   9        2.90        4.39     19.57 o 
 -15   3   9        1.97        4.31     21.99 o 
 -14   3   9       31.80       48.26     19.71 o 
 -13   3   9       34.94       41.34     19.88 o 
 -12   3   9      142.94      181.27     23.29 o 
 -11   3   9      274.66      307.64     26.57 o 
 -10   3   9      101.34       82.76     17.03 o 
  -9   3   9       59.84       65.26     16.78 o 
  -8   3   9       51.13       31.19     15.01 o 
  -7   3   9      614.51      611.50     34.75 o 
  -6   3   9      357.48      349.02     26.85 o 
  -5   3   9       70.47       69.52     16.32 o 
  -4   3   9      725.61      760.46     36.92 o 
  -3   3   9       27.27       28.97     16.34 o 
  -2   3   9        0.13       -4.03     12.08 o 
  -1   3   9       19.05       13.83     14.24 o 
   0   3   9       61.17       57.42     11.88 o 
   1   3   9       12.95        3.01     14.00 o 
   2   3   9       72.13       58.94     16.17 o 
   3   3   9        0.03       -3.38     14.14 o 
   4   3   9       26.09       36.01     16.11 o 
   5   3   9       96.87      102.01     20.45 o 
   6   3   9        7.80       20.61     17.98 o 
 -15   4   9        1.12        6.57     19.71 o 
 -14   4   9        1.23       16.36     17.58 o 
 -13   4   9       17.65       30.60     15.99 o 
 -12   4   9       28.83       30.48     17.48 o 
 -11   4   9      106.91      131.63     19.39 o 
 -10   4   9       36.34       49.46     16.66 o 
  -9   4   9        4.38      -13.49     13.49 o 
  -8   4   9        0.15        1.46     13.87 o 
  -7   4   9      616.94      611.60     34.81 o 
  -6   4   9      569.68      649.32     33.34 o 
  -5   4   9      491.20      488.85     30.68 o 
  -4   4   9        2.23        8.04     11.39 o 
  -3   4   9       45.87       52.71     16.38 o 
  -2   4   9      608.89      585.13     32.14 o 
  -1   4   9       23.07       51.00     14.32 o 
   0   4   9      393.07      410.16     73.32 o 
   1   4   9       59.01       38.59     17.80 o 
   2   4   9       93.23       53.69     20.91 o 
   3   4   9       36.47       53.44     14.10 o 
   4   4   9       44.00       42.19     17.88 o 
   5   4   9       33.02       17.62     18.88 o 
   6   4   9       12.79       20.95     17.52 o 
 -14   5   9       32.02       50.07     19.12 o 
 -13   5   9       31.79       42.99     17.03 o 
 -12   5   9        0.01        7.34     13.98 o 
 -11   5   9        0.28      -16.87     16.87 o 
 -10   5   9        4.44       -4.92     15.28 o 
  -9   5   9      102.17      115.49     21.40 o 
  -8   5   9      220.98      232.00     24.82 o 
  -7   5   9      144.49      125.89     23.64 o 
  -6   5   9       76.00       74.80     18.57 o 
  -5   5   9       21.24       18.09     15.30 o 
  -4   5   9       94.08       85.93     18.07 o 
  -3   5   9      284.40      332.22     27.06 o 
  -2   5   9      145.04      149.18     20.43 o 
  -1   5   9        3.12       17.52     11.31 o 
   0   5   9      231.01      207.31     17.16 o 
   1   5   9      149.53      149.16     20.81 o 
   2   5   9        1.37       -6.69     15.48 o 
   3   5   9       65.45       74.19     18.86 o 
   4   5   9        4.71      -17.21     17.21 o 
   5   5   9      119.63       93.99     26.77 o 
   6   5   9        0.09       29.91     15.99 o 
 -14   6   9      132.30      149.61     26.53 o 
 -13   6   9       27.39       26.08     20.36 o 
 -12   6   9        4.22      -18.59     18.59 o 
 -11   6   9       49.37       64.17     19.04 o 
 -10   6   9       66.50       69.35     18.45 o 
  -9   6   9      514.90      482.46     33.97 o 
  -8   6   9      287.84      272.79     27.20 o 
  -7   6   9      582.26      552.22     34.16 o 
  -6   6   9      162.10      180.19     22.26 o 
  -5   6   9       16.85        8.67     13.71 o 
  -4   6   9       58.62       53.28     17.35 o 
  -3   6   9      650.22      659.51     38.21 o 
  -2   6   9      918.54      959.61     43.11 o 
  -1   6   9       50.69       52.96     16.09 o 
   0   6   9      119.59      109.83     14.31 o 
   1   6   9        7.29      -14.75     15.28 o 
   2   6   9        1.05       -5.17     14.30 o 
   3   6   9       11.93       -3.64     17.62 o 
   4   6   9        9.07       15.42     15.89 o 
   5   6   9       16.49       12.31     18.11 o 
   6   6   9        2.90       10.94     18.43 o 
 -13   7   9      171.16      109.53     27.18 o 
 -12   7   9        2.28        3.89     19.29 o 
 -11   7   9        1.47       33.20     15.66 o 
 -10   7   9      152.99      159.50     23.97 o 
  -9   7   9       36.85       45.24     18.13 o 
  -8   7   9      272.15      262.82     25.33 o 
  -7   7   9      164.61      167.27     24.17 o 
  -6   7   9       93.07       96.25     22.30 o 
  -5   7   9       11.74       -1.51     15.16 o 
  -4   7   9        9.20       40.57     12.49 o 
  -3   7   9       68.17       42.34     17.64 o 
  -2   7   9        7.55        7.69     14.49 o 
  -1   7   9       26.02       36.23     13.83 o 
   0   7   9      133.76      141.24     15.11 o 
   1   7   9       36.79       25.51     18.39 o 
   2   7   9        3.02        5.35     14.16 o 
   3   7   9       60.74       30.07     22.40 o 
   4   7   9       49.06       45.75     18.76 o 
   5   7   9       45.85       61.22     21.22 o 
 -13   8   9       14.54       25.63     18.86 o 
 -12   8   9       93.09       98.89     24.80 o 
 -11   8   9       36.03       32.53     18.66 o 
 -10   8   9       24.44       40.12     17.68 o 
  -9   8   9       27.41       36.68     15.71 o 
  -8   8   9       17.80       25.25     14.57 o 
  -7   8   9       52.78       52.32     17.15 o 
  -6   8   9       66.36       35.19     16.46 o 
  -5   8   9       65.66       48.97     17.39 o 
  -4   8   9       42.16       50.39     17.82 o 
  -3   8   9      279.69      272.43     27.06 o 
  -2   8   9      329.42      358.56     28.99 o 
  -1   8   9        0.40      -16.46     16.80 o 
   0   8   9      312.77      265.53     21.74 o 
   1   8   9       10.12        5.31     15.34 o 
   2   8   9        0.00      -17.48     17.48 o 
   3   8   9       97.70       64.31     22.15 o 
   4   8   9       29.45       51.45     20.89 o 
   5   8   9       71.96       93.75     22.76 o 
 -12   9   9       63.48       94.36     24.37 o 
 -11   9   9       81.04       81.72     25.29 o 
 -10   9   9      165.23      205.50     29.84 o 
  -9   9   9        0.14       16.44     12.25 o 
  -8   9   9        3.73        0.00     17.29 o 
  -7   9   9        2.51       15.44     15.44 o 
  -6   9   9        8.09       21.85     13.14 o 
  -5   9   9      100.13       54.79     21.71 o 
  -4   9   9       55.64       34.75     19.23 o 
  -3   9   9       79.46       86.56     20.26 o 
  -2   9   9        0.00       11.82     16.11 o 
  -1   9   9        2.13       -5.17     13.04 o 
   0   9   9        1.68      -10.32     14.23 o 
   1   9   9      174.39      146.25     24.07 o 
   2   9   9        0.26       13.53     14.34 o 
   3   9   9        5.28        4.05     20.67 o 
   4   9   9       24.97       57.68     18.51 o 
 -12  10   9        0.08        4.37     18.78 o 
 -11  10   9       73.58       79.06     22.99 o 
 -10  10   9       29.95       41.81     19.20 o 
  -9  10   9        0.07       17.23     15.20 o 
  -8  10   9       38.62       44.47     18.15 o 
  -7  10   9        5.33      -17.11     17.11 o 
  -6  10   9       36.98       33.63     18.49 o 
  -5  10   9       30.28       21.00     17.68 o 
  -4  10   9       69.37       55.84     21.52 o 
  -3  10   9       22.44       12.27     17.80 o 
  -2  10   9       15.57       19.55     16.76 o 
  -1  10   9      109.30      101.62     23.66 o 
   0  10   9        0.61       24.25     14.99 o 
   1  10   9        0.50       -5.82     18.09 o 
   2  10   9       43.04       48.50     21.58 o 
   3  10   9       20.03       82.49     19.04 o 
 -11  11   9       53.25       89.27     23.76 o 
 -10  11   9        5.63        0.00     20.45 o 
  -9  11   9        4.38       18.11     13.49 o 
  -8  11   9       25.19       58.51     14.34 o 
  -7  11   9        0.31       24.72     16.91 o 
  -6  11   9       89.95       74.74     22.74 o 
  -5  11   9       48.99       59.14     19.90 o 
  -4  11   9      150.45      151.09     21.95 o 
  -3  11   9       64.94       40.73     21.10 o 
  -2  11   9       66.58      110.59     21.95 o 
  -1  11   9       88.23       91.77     22.93 o 
   0  11   9       52.60       40.24     14.00 o 
   1  11   9        7.15       -2.05     20.47 o 
   2  11   9        9.01       12.71     16.40 o 
 -10  12   9        1.30      -17.54     17.54 o 
  -9  12   9       11.06       10.58     18.59 o 
  -8  12   9       28.38       61.70     18.15 o 
  -7  12   9       27.18       80.34     15.30 o 
  -6  12   9        0.37       -9.87     16.17 o 
  -5  12   9       56.79       64.49     18.84 o 
  -4  12   9       12.94       40.93     16.19 o 
  -3  12   9       44.36       52.87     21.18 o 
  -2  12   9       44.35       47.54     20.59 o 
  -1  12   9       33.66       60.52     21.54 o 
   0  12   9       84.68      100.73     25.02 o 
   1  12   9       14.74        2.14     21.73 o 
  -8  13   9        0.92       -2.16     13.90 o 
  -7  13   9        2.39        6.37     16.85 o 
  -6  13   9        8.17      -10.44     17.11 o 
  -5  13   9       14.77        4.13     20.49 o 
  -4  13   9       50.31       61.91     20.85 o 
  -3  13   9        6.98       -4.15     21.93 o 
  -2  13   9       10.31        6.29     18.15 o 
  -1  13   9       56.06       17.05     22.36 o 
   0  13   9        8.94       -2.62     22.94 o 
  -5  14   9        0.10       -2.18     19.23 o 
  -4  14   9       30.69       32.81     21.08 o 
 -14   0  10        1.71       22.77     16.70 o 
 -13   0  10       28.61       29.19     18.15 o 
 -12   0  10       59.86       78.85     18.61 o 
 -11   0  10      167.08      144.06     25.10 o 
 -10   0  10        2.76      -18.31     18.31 o 
  -9   0  10      179.44      128.02     22.74 o 
  -8   0  10       95.64      109.70     18.66 o 
  -7   0  10      125.04      128.90     21.32 o 
  -6   0  10      293.75      369.28     29.44 o 
  -5   0  10     1016.53      972.75     47.30 o 
  -4   0  10      480.62      486.41     32.04 o 
  -3   0  10       65.34       49.66     15.05 o 
  -2   0  10      217.19      247.73     24.98 o 
  -1   0  10        7.09        7.69     13.51 o 
   0   0  10       13.79       25.52     11.79 o 
   1   0  10       85.78       68.66     20.43 o 
   2   0  10        0.87      -16.72     16.72 o 
   3   0  10        6.94       42.89     17.60 o 
   4   0  10       39.26       21.79     18.05 o 
   5   0  10        1.12       16.87     16.60 o 
 -14   1  10        0.13        0.00     18.33 o 
 -13   1  10       49.35       54.64     21.73 o 
 -12   1  10      133.12      115.88     23.19 o 
 -11   1  10        8.07      -15.67     17.33 o 
 -10   1  10       36.15       39.75     18.15 o 
  -9   1  10       26.69       20.61     17.01 o 
  -8   1  10        4.63      -15.89     15.89 o 
  -7   1  10       93.13       99.62     19.33 o 
  -6   1  10      128.30      121.09     20.79 o 
  -5   1  10      154.79      176.42     23.33 o 
  -4   1  10       68.25       70.96     18.15 o 
  -3   1  10      207.73      212.47     26.41 o 
  -2   1  10      214.75      227.55     24.96 o 
  -1   1  10      373.83      458.37     32.84 o 
   0   1  10      223.10      206.29     17.41 o 
   1   1  10        4.19      -10.07     15.40 o 
   2   1  10        4.82       22.99     13.12 o 
   3   1  10      218.26      213.23     27.10 o 
   4   1  10        7.96        9.93     15.26 o 
   5   1  10       10.87        0.00     14.65 o 
 -14   2  10        0.00      -19.82     19.82 o 
 -13   2  10        0.03       11.80     18.02 o 
 -12   2  10        0.04      -14.83     17.39 o 
 -11   2  10       42.94       61.44     17.64 o 
 -10   2  10        3.74        3.34     17.52 o 
  -9   2  10        0.16       19.20     13.00 o 
  -8   2  10       28.30       27.79     14.65 o 
  -7   2  10        0.09        1.49     13.85 o 
  -6   2  10      162.79      142.94     21.71 o 
  -5   2  10       14.55       56.98     13.14 o 
  -4   2  10       16.62        1.46     16.09 o 
  -3   2  10       75.45       75.46     19.00 o 
  -2   2  10        0.08       -1.51     13.77 o 
  -1   2  10       40.74       52.96     17.35 o 
   0   2  10       37.47       24.28     11.98 o 
   1   2  10        4.33       38.96     14.87 o 
   2   2  10       35.75       28.52     16.72 o 
   3   2  10       25.69       20.73     18.94 o 
   4   2  10       11.21        3.99     17.90 o 
   5   2  10        4.58       19.16     20.53 o 
 -14   3  10        5.24      -17.56     17.56 o 
 -13   3  10        5.88      -17.90     19.79 o 
 -12   3  10        0.83        0.00     16.58 o 
 -11   3  10       17.37        8.89     18.41 o 
 -10   3  10       75.37       76.29     19.69 o 
  -9   3  10       37.10       56.86     16.80 o 
  -8   3  10       38.99       36.07     16.23 o 
  -7   3  10       13.53        6.10     14.79 o 
  -6   3  10       52.13       23.97     16.68 o 
  -5   3  10      468.63      418.76     33.14 o 
  -4   3  10      718.68      631.95     38.35 o 
  -3   3  10       66.72       45.12     17.66 o 
  -2   3  10      434.92      474.36     32.02 o 
  -1   3  10      312.94      279.85     28.85 o 
   0   3  10       10.91       13.33     18.88 o 
   1   3  10       70.40       61.85     18.35 o 
   2   3  10       53.68       45.16     18.86 o 
   3   3  10       68.26        3.82     21.08 o 
   4   3  10        0.03       -8.10     18.09 o 
   5   3  10        0.01       25.82     14.91 o 
 -14   4  10        3.29       27.91     19.08 o 
 -13   4  10       44.51       66.73     21.30 o 
 -12   4  10       11.75       28.66     17.82 o 
 -11   4  10        0.39       -9.07     18.41 o 
 -10   4  10      111.72      145.20     21.59 o 
  -9   4  10        1.13        9.95     15.20 o 
  -8   4  10       59.55       65.67     18.74 o 
  -7   4  10       72.22       43.68     18.59 o 
  -6   4  10      499.22      513.10     33.51 o 
  -5   4  10        2.57       24.31     14.73 o 
  -4   4  10      276.70      231.13     24.80 o 
  -3   4  10      151.93      153.72     22.48 o 
  -2   4  10       19.49       -1.57     17.96 o 
  -1   4  10       40.37        8.06     20.10 o 
   0   4  10      108.20      129.76     14.71 o 
   1   4  10        7.87       17.50     16.42 o 
   2   4  10      188.21      217.05     24.54 o 
   3   4  10       22.98       56.31     17.03 o 
   4   4  10       36.67       28.79     19.73 o 
   5   4  10       19.25       34.97     19.06 o 
 -14   5  10       21.07       -4.39     21.89 o 
 -13   5  10       14.92       45.41     17.27 o 
 -12   5  10       63.10       46.87     20.30 o 
 -11   5  10        4.32      -16.60     16.60 o 
 -10   5  10       28.01        1.77     16.89 o 
  -9   5  10        0.12       18.70     13.06 o 
  -8   5  10      240.58      256.60     26.73 o 
  -7   5  10      186.56      182.73     22.56 o 
  -6   5  10       67.18      105.52     18.15 o 
  -5   5  10      312.88      345.20     27.81 o 
  -4   5  10      215.25      184.52     24.43 o 
  -3   5  10       53.67       25.29     19.22 o 
  -2   5  10      304.96      315.78     27.53 o 
  -1   5  10       15.94       11.60     14.73 o 
   0   5  10      447.02      427.32     27.94 o 
   1   5  10       24.99       37.66     16.74 o 
   2   5  10        1.88      -15.05     16.40 o 
   3   5  10       11.72       15.87     18.39 o 
   4   5  10        6.27       -8.40     18.05 o 
 -13   6  10       27.32       14.81     18.80 o 
 -12   6  10       15.23       38.08     17.82 o 
 -11   6  10        8.99       13.35     15.62 o 
 -10   6  10        2.59       18.23     15.89 o 
  -9   6  10       43.41       49.09     19.04 o 
  -8   6  10      104.85      128.98     21.46 o 
  -7   6  10       73.82       54.62     19.65 o 
  -6   6  10       54.57       52.08     20.85 o 
  -5   6  10        0.13       -4.84     16.07 o 
  -4   6  10      243.64      274.73     28.64 o 
  -3   6  10       50.63       42.44     17.58 o 
  -2   6  10       29.06       18.29     17.68 o 
  -1   6  10        8.54       11.96     16.28 o 
   0   6  10       16.29       16.37     12.60 o 
   1   6  10        7.52       -1.85     15.56 o 
   2   6  10       25.60        5.80     18.04 o 
   3   6  10       35.90       32.55     22.11 o 
   4   6  10        7.33       23.64     18.11 o 
 -13   7  10        3.36      -19.45     19.45 o 
 -12   7  10        3.94       -4.13     16.52 o 
 -11   7  10       65.18       15.73     24.72 o 
 -10   7  10        5.29       -9.42     15.42 o 
  -9   7  10        3.03       10.88     16.03 o 
  -8   7  10        7.25        0.00     16.68 o 
  -7   7  10        1.69        5.15     16.01 o 
  -6   7  10      276.99      219.55     25.72 o 
  -5   7  10      120.62       77.10     21.20 o 
  -4   7  10       79.14       50.33     19.27 o 
  -3   7  10       24.74       -8.48     19.08 o 
  -2   7  10       41.84       48.26     16.72 o 
  -1   7  10        1.37      -17.05     17.05 o 
   0   7  10       13.14      -10.96     10.96 o 
   1   7  10        0.52      -11.43     17.46 o 
   2   7  10       21.61        5.98     17.94 o 
   3   7  10        2.67       29.32     17.27 o 
 -12   8  10       70.40       40.53     24.60 o 
 -11   8  10        9.20       10.19     17.88 o 
 -10   8  10        2.11       23.44     16.58 o 
  -9   8  10        6.88      -16.95     17.58 o 
  -8   8  10        4.38        0.00     17.35 o 
  -7   8  10       67.84       30.39     18.49 o 
  -6   8  10        7.93       -7.04     14.51 o 
  -5   8  10       37.93       69.86     17.98 o 
  -4   8  10      321.72      403.77     31.31 o 
  -3   8  10      297.71      322.78     31.90 o 
  -2   8  10        0.46      -18.21     18.21 o 
  -1   8  10       92.28       93.75     20.89 o 
   0   8  10       11.48       -3.69     11.22 o 
   1   8  10       11.17        9.87     17.33 o 
   2   8  10       34.49        2.07     19.67 o 
   3   8  10        0.05        0.00     16.76 o 
 -11   9  10        0.18      -12.69     20.73 o 
 -10   9  10       47.29       63.01     24.98 o 
  -9   9  10        1.25      -13.75     16.54 o 
  -8   9  10       25.53       45.79     19.27 o 
  -7   9  10       25.68      -11.19     19.92 o 
  -6   9  10        0.51      -18.21     18.21 o 
  -5   9  10       16.27      -18.88     18.88 o 
  -4   9  10        1.26      -12.78     16.64 o 
  -3   9  10       25.55       11.05     19.69 o 
  -2   9  10        0.95        7.49     16.32 o 
  -1   9  10       51.54       34.50     17.56 o 
   0   9  10       15.16       21.25     14.87 o 
   1   9  10       10.37      -14.38     19.37 o 
   2   9  10       16.39       47.10     17.92 o 
 -10  10  10       11.79       12.72     20.77 o 
  -9  10  10        2.18       10.25     16.54 o 
  -8  10  10       39.21       21.95     21.22 o 
  -7  10  10        4.09       -3.91     17.70 o 
  -6  10  10       19.57       11.56     17.66 o 
  -5  10  10       44.83       17.23     22.24 o 
  -4  10  10       61.22       59.38     18.86 o 
  -3  10  10       53.02       69.50     22.68 o 
  -2  10  10       55.51       80.38     20.28 o 
  -1  10  10       33.29       32.06     21.20 o 
   0  10  10        0.18       -5.77     30.97 o 
   1  10  10       35.56       12.84     20.99 o 
  -9  11  10       26.49       40.81     17.58 o 
  -8  11  10       12.76       37.66     16.21 o 
  -7  11  10       47.37       51.29     21.42 o 
  -6  11  10       10.16       46.57     17.05 o 
  -5  11  10        0.67       10.05     18.31 o 
  -4  11  10      125.37      128.76     26.39 o 
  -3  11  10       25.98       30.41     18.25 o 
  -2  11  10        0.11       -4.11     15.66 o 
  -1  11  10        7.98        2.10     18.66 o 
   0  11  10        0.95       16.84     12.99 o 
  -7  12  10       46.95       73.34     22.20 o 
  -6  12  10        4.82       21.30     18.57 o 
  -5  12  10       33.65      -10.58     21.48 o 
  -4  12  10        4.43      -14.83     19.98 o 
  -3  12  10        7.70       -2.12     17.98 o 
  -2  12  10        0.49      -19.33     19.33 o 
 -13   1  11       40.96       41.62     22.42 o 
 -12   1  11        0.19       11.86     15.32 o 
 -11   1  11      239.98      235.81     28.05 o 
 -10   1  11      332.85      332.95     29.95 o 
  -9   1  11       65.01       27.95     19.45 o 
  -8   1  11       55.86       45.84     16.89 o 
  -7   1  11       63.73       54.87     18.88 o 
  -6   1  11       13.23        0.00     15.58 o 
  -5   1  11      178.05      140.76     23.84 o 
  -4   1  11      633.44      684.60     39.57 o 
  -3   1  11      121.11      151.87     23.19 o 
  -2   1  11       17.92       10.25     17.23 o 
  -1   1  11       27.42       56.27     18.45 o 
   0   1  11      143.97      119.36     18.18 o 
   1   1  11      430.08      453.45     34.81 o 
   2   1  11       25.37      -18.00     19.88 o 
   3   1  11       96.14       88.44     24.19 o 
 -13   2  11        9.86       12.57     18.51 o 
 -12   2  11       15.91       33.87     18.78 o 
 -11   2  11       73.39       72.24     23.44 o 
 -10   2  11       16.03       23.72     17.96 o 
  -9   2  11      142.44      126.80     22.83 o 
  -8   2  11       72.23       53.08     20.18 o 
  -7   2  11       16.29        5.03     17.19 o 
  -6   2  11       95.33      139.17     19.04 o 
  -5   2  11        0.43      -17.70     17.70 o 
  -4   2  11        6.70       19.92     16.26 o 
  -3   2  11       81.47       82.47     22.26 o 
  -2   2  11        9.68       -1.71     17.29 o 
  -1   2  11       69.42       28.36     19.75 o 
   0   2  11       15.69       27.07     11.63 o 
   1   2  11       16.35       46.06     15.60 o 
   2   2  11        4.93       14.10     18.57 o 
   3   2  11       23.14       46.65     18.49 o 
 -13   3  11       24.99       48.74     20.65 o 
 -12   3  11       10.75       18.13     16.74 o 
 -11   3  11      174.92      121.25     25.61 o 
 -10   3  11      157.42      182.95     28.81 o 
  -9   3  11        4.98       28.56     14.93 o 
  -8   3  11       49.60       -5.21     21.89 o 
  -7   3  11       91.72      122.49     19.55 o 
  -6   3  11       22.84        6.73     15.22 o 
  -5   3  11       41.95       46.89     16.76 o 
  -4   3  11       45.91       50.51     19.33 o 
  -3   3  11      111.13       98.97     21.18 o 
  -2   3  11      200.67      226.71     25.51 o 
  -1   3  11        9.03       19.75     16.36 o 
   0   3  11       54.17       78.40     12.41 o 
   1   3  11       35.97       48.58     18.53 o 
   2   3  11       39.59       14.26     21.26 o 
   3   3  11       97.04      105.04     25.27 o 
 -13   4  11        9.57        2.14     16.82 o 
 -12   4  11       58.74       47.10     19.31 o 
 -11   4  11      145.78      213.37     26.33 o 
 -10   4  11       13.02       28.20     16.93 o 
  -9   4  11        8.65      -19.16     19.16 o 
  -8   4  11       13.68       24.76     15.83 o 
  -7   4  11        0.02        6.94     13.89 o 
  -6   4  11      145.76      140.52     24.72 o 
  -5   4  11        6.24      -18.15     18.15 o 
  -4   4  11       78.10       63.51     21.08 o 
  -3   4  11      335.39      358.26     31.11 o 
  -2   4  11        5.11       15.99     14.75 o 
  -1   4  11        3.50        1.83     14.97 o 
   0   4  11      210.39      219.80     20.16 o 
   1   4  11       57.68       96.80     20.63 o 
   2   4  11        0.28       10.35     15.07 o 
   3   4  11       35.49       67.46     20.06 o 
 -13   5  11        3.73        4.39     18.09 o 
 -12   5  11       11.66       35.52     18.33 o 
 -11   5  11      307.56      305.95     31.55 o 
 -10   5  11      128.58      151.91     25.86 o 
  -9   5  11       83.00       68.84     21.93 o 
  -8   5  11        3.97        9.07     15.89 o 
  -7   5  11       11.75        8.89     18.88 o 
  -6   5  11       11.17      -14.04     17.56 o 
  -5   5  11        4.78       14.00     14.44 o 
  -4   5  11      137.41      147.70     21.54 o 
  -3   5  11       14.37       40.97     17.90 o 
  -2   5  11       14.52       14.55     16.85 o 
  -1   5  11       11.75       24.31     15.97 o 
   0   5  11        3.59       16.55     11.81 o 
   1   5  11       38.96       94.82     16.99 o 
   2   5  11        7.15       -8.44     18.88 o 
 -12   6  11       17.65       23.54     21.52 o 
 -11   6  11        1.90       24.60     18.11 o 
 -10   6  11       14.94      -11.84     21.63 o 
  -9   6  11       18.02        9.56     16.11 o 
  -8   6  11        2.08      -14.67     14.67 o 
  -7   6  11       28.93       32.90     16.76 o 
  -6   6  11       12.94       21.69     18.25 o 
  -5   6  11       54.03       55.84     19.31 o 
  -4   6  11       40.73       38.00     20.06 o 
  -3   6  11       14.15       23.82     16.89 o 
  -2   6  11       55.89       42.99     23.27 o 
  -1   6  11        6.77       -7.67     17.17 o 
   0   6  11       12.04        1.23     11.66 o 
   1   6  11       27.88       45.51     15.75 o 
   2   6  11       34.30       36.74     18.96 o 
 -11   7  11       26.28       31.66     19.69 o 
 -10   7  11      196.52      156.65     30.66 o 
  -9   7  11        0.02       -3.95     19.12 o 
  -8   7  11        8.97       15.38     15.85 o 
  -7   7  11       19.18       39.67     18.21 o 
  -6   7  11       32.86       42.95     17.62 o 
  -5   7  11      135.33      156.40     23.25 o 
  -4   7  11       62.71       74.80     21.81 o 
  -3   7  11        5.87       -5.68     13.51 o 
  -2   7  11       10.10       15.44     18.51 o 
  -1   7  11        4.50        7.93     19.79 o 
   0   7  11       27.58       37.66     11.08 o 
   1   7  11        5.45       10.64     17.94 o 
 -11   8  11       36.85      -15.26     22.54 o 
 -10   8  11        6.47       27.34     20.71 o 
  -9   8  11       12.86       -2.05     19.25 o 
  -8   8  11      103.22       89.68     22.11 o 
  -7   8  11       28.98       48.95     18.68 o 
  -6   8  11       33.95       25.19     20.22 o 
  -5   8  11       17.34       -3.85     19.88 o 
  -4   8  11       60.04       42.66     21.06 o 
  -3   8  11        4.54       33.34     14.28 o 
  -2   8  11        0.32       13.98     18.43 o 
  -1   8  11        0.98        8.20     14.77 o 
   0   8  11       13.95       16.92     11.13 o 
 -10   9  11        3.88       37.09     15.89 o 
  -9   9  11       20.41       27.55     18.84 o 
  -8   9  11       20.36       -2.07     20.81 o 
  -7   9  11       13.13       -2.05     17.17 o 
  -6   9  11        0.49       -6.06     18.15 o 
  -5   9  11       22.47       10.05     18.31 o 
  -4   9  11       44.83       82.72     19.67 o 
  -3   9  11        6.81       -4.07     17.07 o 
  -2   9  11       48.93       83.02     20.12 o 
  -1   9  11       26.83       72.26     19.94 o 
   0   9  11        6.22       26.28     20.06 o 
  -8  10  11        6.74       -6.47     18.68 o 
  -7  10  11       24.30       25.49     20.81 o 
  -6  10  11        3.69        8.42     19.06 o 
  -5  10  11        4.03      -19.45     19.45 o 
  -4  10  11        0.09        2.10     19.39 o 
  -3  10  11        2.28        2.12     13.94 o 
  -2  10  11       29.90       28.10     16.89 o 
  -5  11  11        9.88       -4.39     19.12 o 
 -12   0  12       10.34       29.80     19.75 o 
 -11   0  12       24.71        8.18     21.06 o 
 -10   0  12      110.39      122.55     21.83 o 
  -9   0  12       43.18       65.32     19.22 o 
  -8   0  12       71.75       58.25     22.64 o 
  -7   0  12        0.85       16.66     17.27 o 
  -6   0  12       81.77       66.18     25.86 o 
  -5   0  12       45.10       36.80     22.68 o 
  -4   0  12       30.17       57.51     18.27 o 
  -3   0  12       92.17       82.92     22.30 o 
  -2   0  12       36.29       65.57     19.84 o 
  -1   0  12        0.11        0.00     16.13 o 
   0   0  12       16.86       47.70     14.14 o 
   1   0  12      170.41      158.56     31.19 o 
 -12   1  12       42.51       32.02     21.24 o 
 -11   1  12       28.63       24.60     21.32 o 
 -10   1  12        2.83       -9.91     16.93 o 
  -9   1  12        1.39      -15.40     18.07 o 
  -8   1  12      108.64      124.36     22.15 o 
  -7   1  12       16.61        3.72     19.47 o 
  -6   1  12       21.68       27.65     17.19 o 
  -5   1  12      134.31      123.57     25.21 o 
  -4   1  12       24.83       33.47     16.42 o 
  -3   1  12       76.18      100.13     22.60 o 
  -2   1  12       35.01       25.13     18.43 o 
  -1   1  12       10.79       49.76     16.28 o 
   0   1  12       22.10        5.14     16.72 o 
   1   1  12        3.89       10.74     17.31 o 
 -12   2  12        0.00       34.38     14.57 o 
 -11   2  12       79.47       94.99     26.12 o 
 -10   2  12        6.55      -19.96     20.36 o 
  -9   2  12        0.54      -15.52     15.52 o 
  -8   2  12       17.04        9.50     19.08 o 
  -7   2  12      533.35      572.54     39.69 o 
  -6   2  12      114.16      104.02     24.21 o 
  -5   2  12       20.73       26.02     15.32 o 
  -4   2  12       61.06       65.57     22.40 o 
  -3   2  12       24.31       -7.61     18.84 o 
  -2   2  12       46.68       33.08     20.14 o 
  -1   2  12       27.16        6.02     21.67 o 
   0   2  12       48.91       49.74     28.01 o 
   1   2  12        2.49      -10.82     18.47 o 
 -12   3  12       16.52       26.06     22.58 o 
 -11   3  12        1.10       20.89     15.07 o 
 -10   3  12       44.09       96.92     21.56 o 
  -9   3  12        2.68       23.56     18.00 o 
  -8   3  12       47.60       71.12     19.51 o 
  -7   3  12        0.03        0.00     17.98 o 
  -6   3  12        4.77        1.89     20.16 o 
  -5   3  12       18.36       28.22     16.93 o 
  -4   3  12        2.01       -1.89     19.61 o 
  -3   3  12      145.61      155.98     27.71 o 
  -2   3  12        9.39       29.54     18.37 o 
  -1   3  12       31.95       18.23     19.55 o 
   0   3  12        2.73       -0.06     12.84 o 
   1   3  12        4.24      -15.30     19.90 o 
 -11   4  12       68.98       76.37     24.37 o 
 -10   4  12        0.50       -4.11     18.59 o 
  -9   4  12        0.30       15.97     17.17 o 
  -8   4  12       22.65       33.24     20.22 o 
  -7   4  12      289.92      323.77     32.35 o 
  -6   4  12       53.83       97.57     19.04 o 
  -5   4  12        3.78      -17.23     17.86 o 
  -4   4  12       11.19       -7.71     23.78 o 
  -3   4  12       21.10        0.00     18.57 o 
  -2   4  12       21.81       12.00     20.79 o 
  -1   4  12       43.59       59.69     19.41 o 
   0   4  12        0.66       -5.23     13.09 o 
 -11   5  12        0.60      -20.51     20.51 o 
 -10   5  12       21.69       18.84     18.84 o 
  -9   5  12       22.24        8.14     20.38 o 
  -8   5  12       14.54       15.97     19.77 o 
  -7   5  12        2.98      -21.02     21.02 o 
  -6   5  12       44.43       66.46     15.64 o 
  -5   5  12       18.20      -11.74     19.75 o 
  -4   5  12        2.15      -13.79     17.96 o 
  -3   5  12       20.37       27.99     18.55 o 
  -2   5  12       18.70       24.51     15.01 o 
  -1   5  12        2.08      -12.59     19.92 o 
   0   5  12        0.80        1.99     11.65 o 
 -10   6  12       86.91       81.48     23.68 o 
  -9   6  12       13.12       10.44     18.33 o 
  -8   6  12       31.49       20.47     19.84 o 
  -7   6  12       39.38       58.57     20.89 o 
  -6   6  12        0.05        6.02     17.37 o 
  -5   6  12        3.69        4.01     20.45 o 
  -4   6  12       50.99       70.72     22.05 o 
  -3   6  12       13.75        0.00     18.78 o 
  -2   6  12       59.29       35.58     26.55 o 
  -1   6  12       29.75        2.14     22.44 o 
  -9   7  12       20.67        6.45     21.38 o 
  -8   7  12       12.83       14.75     17.25 o 
  -7   7  12        0.75       24.96     16.89 o 
  -6   7  12       16.26       16.52     21.65 o 
  -5   7  12        0.74       -8.26     17.03 o 
  -4   7  12        2.28      -12.49     19.73 o 
  -3   7  12      174.80      175.02     29.60 o 
  -2   7  12       77.83       77.45     21.73 o 
  -8   8  12       54.57       78.32     25.00 o 
  -7   8  12        7.06       -8.59     18.49 o 
  -6   8  12       21.93      -17.07     21.97 o 
  -5   8  12        8.78       10.68     19.45 o 
  -4   8  12       21.64       12.88     21.04 o 
  -3   8  12        1.32        8.71     18.21 o 
 -10   1  13       12.87       26.06     17.64 o 
  -9   1  13       52.89       38.21     20.14 o 
  -8   1  13       67.12       50.13     21.10 o 
  -7   1  13        0.04       -8.28     17.05 o 
  -6   1  13        7.14       26.81     19.00 o 
  -5   1  13      117.71      120.01     21.89 o 
  -4   1  13        7.95        0.00     17.74 o 
  -3   1  13        1.77       -8.50     18.29 o 
  -2   1  13       90.59      102.25     22.50 o 
 -10   2  13        5.11       30.60     16.36 o 
  -9   2  13        1.68       14.97     16.70 o 
  -8   2  13        2.64        0.00     17.09 o 
  -7   2  13        2.61      -14.57     19.65 o 
  -6   2  13        0.06       -4.15     18.80 o 
  -5   2  13        9.55       10.40     20.93 o 
  -4   2  13        0.89        2.10     19.39 o 
  -3   2  13       16.78       27.81     16.72 o 
  -2   2  13       20.95      -17.50     22.54 o 
  -9   3  13        2.78       21.61     21.61 o 
  -8   3  13        1.70      -20.18     20.18 o 
  -7   3  13      144.47      157.91     26.04 o 
  -6   3  13       72.63      100.72     22.40 o 
  -5   3  13      174.36      197.91     29.03 o 
  -4   3  13        0.83      -19.14     20.51 o 
  -3   3  13       15.58       10.82     18.98 o 
  -9   4  13        1.00       17.54     15.50 o 
  -8   4  13       24.57       30.21     17.80 o 
  -7   4  13       16.94        6.41     20.61 o 
  -6   4  13       15.68       14.91     19.65 o 
  -5   4  13       16.30       40.61     19.00 o 
  -4   4  13       15.36        8.63     22.85 o 
  -3   4  13        2.67       -4.39     19.86 o 
  -7   5  13        5.64       15.24     20.08 o 
  -6   5  13        1.78      -20.38     20.38 o 
  -5   5  13       42.62       43.56     20.89 o 
                                                 
